# Supplementary material for: Integrative Identification of Deregulated MiRNA/TF-Mediated Gene Regulatory Loops and Networks in Prostate Cancer
Source: PLoS One. 2014 Jun 26;9(6):e100806. doi: 10.1371/journal.pone.0100806 (PMC4072696; doi:10.1371/journal.pone.0100806)
Supplement: Table S1 — Differentially expressed mRNAs, obtained by MHT, with FDR-adjusted P values . (XLSX) [file pone.0100806.s003.xlsx]

## Sheet: Supplementary Table S1
Supplementary Table S1
Differentially expressed mRNAs, obtained by MHT, with FDR-adjusted P values less than or equal
to 0.05.
mRNA	ID	log2 fold	average	moderated	dir	P value	FDR
		change	expression	t-statistic
ARHGAP32	3397877	1.08238	7.54008	16.2769	1	4.62e-27	1.02e-22
L3MBTL4	3797295	-1.01051	6.16721	-15.009	-1	6.16e-25	5.97e-21
LARP1	2836738	0.815021	8.55897	14.9382	1	8.14e-25	5.97e-21
APLF	2486851	-0.98769	6.03101	-14.0761	-1	2.57e-23	1.3e-19
DIP2B	3414632	0.838961	7.4116	14.0418	1	2.95e-23	1.3e-19
ANKRD17	2773023	0.565285	8.02714	13.9766	1	3.84e-23	1.41e-19
RALGAPA2	3900091	1.51287	8.49649	13.8218	1	7.23e-23	2.27e-19
CHD6	3906160	0.615078	7.8724	13.7412	1	1.01e-22	2.77e-19
SMARCA4	3820921	0.552366	7.76712	13.1502	1	1.16e-21	2.83e-18
TMEM14C	2894689	-1.06767	8.20131	-12.9051	-1	3.23e-21	7.09e-18
PRDM5	2783788	-1.14958	6.82541	-12.8833	-1	3.54e-21	7.09e-18
ARHGEF26	2648535	1.12989	6.91994	12.7533	1	6.13e-21	1.12e-17
CACNA1D	2624385	1.64147	6.91191	12.6773	1	8.44e-21	1.22e-17
RAPGEF2	2749699	0.584927	6.84861	12.6697	1	8.72e-21	1.22e-17
NUFIP2	3751463	0.609755	7.97432	12.6665	1	8.84e-21	1.22e-17
LRCH2	4018755	-1.22828	6.64902	-12.6661	-1	8.86e-21	1.22e-17
ACACA	3754469	0.956978	8.54236	12.5195	1	1.65e-20	2.13e-17
PAK3	3987228	-1.00826	5.38381	-12.497	-1	1.81e-20	2.22e-17
ANGPT1	3148463	-1.26917	5.75656	-12.4186	-1	2.53e-20	2.93e-17
GPX3	2835715	-0.829297	7.36433	-12.3481	-1	3.42e-20	3.6e-17
ANXA6	2881747	-0.759634	8.61423	-12.347	-1	3.43e-20	3.6e-17
DICER1	3577870	0.782269	7.74119	12.0567	1	1.19e-19	1.19e-16
MAP4K4	2496727	0.538415	6.61748	12.0191	1	1.4e-19	1.34e-16
HUWE1	4009315	0.484308	8.34089	12.007	1	1.47e-19	1.35e-16
ERG	3931765	1.45531	6.74091	11.9514	1	1.87e-19	1.65e-16
SRD5A2	2547231	-1.20119	7.45124	-11.9321	-1	2.04e-19	1.72e-16
B3GALT2	2449104	-1.24387	5.38281	-11.9231	-1	2.12e-19	1.72e-16
CLIP4	2475407	-0.872737	7.0897	-11.8187	-1	3.32e-19	2.61e-16
TMLHE	4027828	-0.785233	5.84521	-11.7925	-1	3.72e-19	2.82e-16
MED13	3765689	0.42872	8.26677	11.7842	1	3.85e-19	2.83e-16
ROR2	3214496	-0.663881	6.94792	-11.7435	-1	4.6e-19	3.18e-16
C1orf151	2323774	-0.859566	8.73632	-11.7378	-1	4.71e-19	3.18e-16
CCDC68	3808745	-1.11039	4.98454	-11.7353	-1	4.76e-19	3.18e-16
DDX21	3250055	0.916784	7.90217	11.7033	1	5.47e-19	3.51e-16
AMY2B	2349402	-1.91161	6.92114	-11.6986	-1	5.59e-19	3.51e-16
MAT2B	2838688	-0.648893	7.83701	-11.5143	-1	1.24e-18	7.61e-16
COL17A1	3305081	-0.760475	6.57575	-11.479	-1	1.45e-18	8.63e-16
CAV2	3020273	-0.803637	7.1951	-11.4106	-1	1.96e-18	1.12e-15
TRIM33	2429069	0.499334	7.87523	11.407	1	1.99e-18	1.12e-15
COL4A6	4017538	-0.428245	5.98435	-11.3655	-1	2.38e-18	1.31e-15
DPYS	3147926	-1.14016	5.42738	-11.3428	-1	2.63e-18	1.41e-15
FBXO17	3861786	-0.541149	6.72607	-11.3224	-1	2.87e-18	1.47e-15
ARID1A	2326640	0.452608	7.49143	11.3223	1	2.88e-18	1.47e-15
AKAP7	2925724	-1.03871	5.97581	-11.2453	-1	4.03e-18	2.01e-15
MLL3	3080033	0.558028	7.65114	11.2259	1	4.39e-18	2.13e-15
SLC35E1	3854000	0.553062	8.90864	11.2227	1	4.45e-18	2.13e-15
AOX1	2522247	-1.66408	6.98439	-11.2173	-1	4.55e-18	2.13e-15
KDM2A	3336696	0.419295	7.67431	11.1998	1	4.92e-18	2.26e-15
AMACR	2852742	2.49175	8.96094	11.1906	1	5.12e-18	2.3e-15
ZNF483	3184896	-1.08777	6.79059	-11.1629	-1	5.78e-18	2.54e-15
DCUN1D4	2726828	-0.688362	7.10372	-11.1443	-1	6.27e-18	2.71e-15
ACSS3	3424218	-1.26495	7.11716	-11.0789	-1	8.36e-18	3.51e-15
ACSF2	3726406	-0.735486	5.72752	-11.0766	-1	8.44e-18	3.51e-15
CFL2	3560673	-1.06967	8.50634	-11.0471	-1	9.61e-18	3.92e-15
GOLM1	3212848	1.47224	9.99445	11.0395	1	9.94e-18	3.98e-15
TUBA4A	2600068	-1.00238	7.62928	-11.0072	-1	1.15e-17	4.43e-15
EP300	3946615	0.469141	8.04698	10.9992	1	1.19e-17	4.51e-15
TRIO	2802398	0.361838	7.35514	10.9751	1	1.32e-17	4.92e-15
SMARCD3	3079576	-0.474825	6.92578	-10.9525	-1	1.46e-17	5.35e-15
PLP2	3977067	-0.963963	8.43607	-10.9447	-1	1.51e-17	5.45e-15
BRD2	2903343	0.637256	8.59783	10.9396	1	1.54e-17	5.48e-15
DPYSL3	2880292	-0.816968	8.39966	-10.9285	-1	1.62e-17	5.66e-15
SGCE	3061805	-1.03341	7.12659	-10.9013	-1	1.83e-17	6.29e-15
PRELID2	2879739	-0.726895	5.71167	-10.8821	-1	1.99e-17	6.73e-15
CPAMD8	3854132	-0.599375	7.15766	-10.8553	-1	2.24e-17	7.47e-15
KIAA1244	2927604	0.974378	8.81291	10.8412	1	2.38e-17	7.83e-15
TSPAN13	2991150	1.03202	9.50597	10.8287	1	2.52e-17	8.15e-15
PRDM8	2733287	-0.608948	7.04865	-10.7929	-1	2.95e-17	9.41e-15
DCAF7	3730731	0.521183	8.41889	10.7663	1	3.32e-17	1.04e-14
SCHIP1	2649824	-0.576503	6.47919	-10.7296	-1	3.9e-17	1.21e-14
KIAA0368	3220513	0.705644	8.71782	10.7224	1	4.03e-17	1.23e-14
STOM	3223928	-0.653378	8.74914	-10.7156	-1	4.15e-17	1.25e-14
SLC16A5	3734648	-0.597182	6.38948	-10.6917	-1	4.61e-17	1.36e-14
PGAP1	2593407	-0.710992	6.42661	-10.6914	-1	4.62e-17	1.36e-14
NDRG2	3555736	-0.972483	8.93839	-10.6523	-1	5.5e-17	1.59e-14
ZNF146	3831260	0.754159	7.2128	10.646	1	5.65e-17	1.61e-14
PAXIP1	3080843	0.482619	6.43532	10.6436	1	5.71e-17	1.61e-14
MLL	3351385	0.454713	7.6427	10.62	1	6.34e-17	1.77e-14
PLN	2923270	-1.32987	7.6616	-10.5801	-1	7.57e-17	2.08e-14
FOXA1	3561703	0.478904	9.86654	10.5688	1	7.96e-17	2.14e-14
HIST1H1A	2946194	-1.12361	7.31942	-10.5687	-1	7.96e-17	2.14e-14
MLL2	3453592	0.390605	6.93717	10.5627	1	8.18e-17	2.15e-14
TP63	2657665	-1.09505	6.96788	-10.5621	-1	8.2e-17	2.15e-14
TRPC1	2645951	-0.872462	5.94715	-10.5487	-1	8.7e-17	2.25e-14
EFEMP2	3377933	-0.418297	7.02204	-10.5445	-1	8.87e-17	2.27e-14
WDR3	2354082	0.591601	6.68162	10.5212	1	9.83e-17	2.49e-14
NRG1	3092808	-0.267744	5.84136	-10.4969	-1	1.1e-16	2.72e-14
MMP19	3416996	-0.540369	6.79969	-10.4963	-1	1.1e-16	2.72e-14
LIG3	3718401	0.683592	7.81059	10.4411	1	1.4e-16	3.43e-14
VSNL1	2471233	-1.03145	5.4375	-10.4272	-1	1.49e-16	3.58e-14
ATG5	2967550	-0.776192	7.90394	-10.4269	-1	1.5e-16	3.58e-14
C3orf64	2681114	-0.645736	6.59567	-10.4205	-1	1.54e-16	3.64e-14
MED1	3755714	0.52302	7.01613	10.4054	1	1.65e-16	3.85e-14
TDP2	2945645	-0.736287	9.15194	-10.4013	-1	1.68e-16	3.88e-14
CLN5	3494502	-0.686844	7.13363	-10.3573	-1	2.04e-16	4.67e-14
ANO5	3323748	-1.31921	5.82136	-10.3372	-1	2.23e-16	5.06e-14
IMPDH2	2673873	1.00589	8.76184	10.3251	1	2.35e-16	5.28e-14
SRCAP	3656418	0.392452	7.12713	10.3197	1	2.41e-16	5.34e-14
VWA5A	3353914	-0.773486	6.54123	-10.3184	-1	2.42e-16	5.34e-14
MYO6	2914070	1.26885	8.41625	10.3143	1	2.47e-16	5.38e-14
KLHDC1	3534886	-0.777523	5.91577	-10.3014	-1	2.62e-16	5.64e-14
ATP2B1	3464983	0.80267	7.54972	10.274	1	2.95e-16	6.25e-14
HPN	3830065	0.569905	7.53547	10.2602	1	3.14e-16	6.59e-14
MED13L	3473083	0.543574	7.98705	10.2445	1	3.37e-16	7e-14
CYP27A1	2528093	-1.1173	6.96827	-10.2178	-1	3.8e-16	7.81e-14
CCDC107	3168032	-0.330395	8.21159	-10.2051	-1	4.02e-16	8.19e-14
RAB34	3751002	-0.424016	7.4471	-10.2006	-1	4.1e-16	8.28e-14
TDRD1	3265175	2.40759	5.3643	10.1962	1	4.18e-16	8.37e-14
CYTH3	3037251	0.790174	6.90334	10.1925	1	4.25e-16	8.43e-14
EIF4G1	2655688	0.50805	8.81984	10.1897	1	4.3e-16	8.46e-14
ARMCX1	3984907	-1.28132	7.52181	-10.1729	-1	4.64e-16	9.04e-14
BAT2L1	3192117	0.578379	7.85724	10.1693	1	4.72e-16	9.11e-14
NAALADL2	2653114	1.40065	7.25525	10.1664	1	4.78e-16	9.14e-14
SLC18A2	3266279	-1.87239	6.83608	-10.1581	-1	4.96e-16	9.34e-14
FDXACB1	3391149	-1.10062	7.3294	-10.1578	-1	4.96e-16	9.34e-14
LETM1	2757427	0.411533	7.03306	10.1549	1	5.03e-16	9.38e-14
SNAI2	3134511	-1.15827	7.18291	-10.1525	-1	5.08e-16	9.4e-14
VILL	2617433	-0.383889	6.86473	-10.1495	-1	5.15e-16	9.45e-14
UBAP2L	2360083	0.522412	8.22231	10.1446	1	5.27e-16	9.58e-14
RNF144A	2468376	0.754023	7.19966	10.1403	1	5.37e-16	9.68e-14
GSTM2	2350952	-0.989564	5.76733	-10.1354	-1	5.49e-16	9.82e-14
BNIPL	2358646	-0.80888	6.06046	-10.1095	-1	6.16e-16	1.08e-13
PRKCSH	3821200	0.506404	9.03835	10.1088	1	6.18e-16	1.08e-13
COPZ2	3761054	-0.694743	7.6049	-10.1019	-1	6.37e-16	1.1e-13
TCEAL7	3985511	-0.671127	6.07064	-10.0987	-1	6.47e-16	1.11e-13
KRT5	3455186	-1.15556	8.5062	-10.0911	-1	6.69e-16	1.14e-13
NSF	3724197	0.810786	8.37408	10.0788	1	7.07e-16	1.2e-13
RBBP8	3781429	-0.64006	6.26895	-10.0559	-1	7.83e-16	1.32e-13
JAZF1	3043264	-0.75181	7.69885	-10.0442	-1	8.25e-16	1.38e-13
ANXA1	3174816	-1.52553	9.47607	-10.0419	-1	8.34e-16	1.38e-13
HIPK2	3075778	0.792836	8.14747	10.0294	1	8.82e-16	1.45e-13
N4BP2L2	3508696	-0.742423	8.26568	-10.0254	-1	8.98e-16	1.46e-13
TMEM106B	2990342	-0.6232	8.53482	-10.0176	-1	9.29e-16	1.5e-13
TUG1	3942648	0.735309	9.06996	10.0086	1	9.68e-16	1.54e-13
SDPR	2592532	-0.488281	7.28209	-9.99762	-1	1.02e-15	1.6e-13
PALMD	2348569	-0.880272	7.18515	-9.99732	-1	1.02e-15	1.6e-13
HDLBP	2607110	0.642461	10.2927	9.99071	1	1.05e-15	1.64e-13
ANKRD28	2664452	0.467958	7.26879	9.97484	1	1.13e-15	1.74e-13
ALS2CR4	2594951	-0.62552	6.23528	-9.96292	-1	1.19e-15	1.81e-13
HECTD2	3257750	-0.805993	6.6832	-9.95908	-1	1.21e-15	1.83e-13
LAMB3	2453793	-0.535725	6.85749	-9.94216	-1	1.3e-15	1.95e-13
TNS4	3756262	-0.555835	6.10647	-9.94078	-1	1.31e-15	1.95e-13
MYH10	3744463	0.676227	7.61612	9.93265	1	1.36e-15	2.01e-13
HELZ	3768015	0.360835	7.41526	9.92977	1	1.38e-15	2.02e-13
CDK12	3720228	0.61254	7.06087	9.92583	1	1.4e-15	2.04e-13
SLC14A1	3786868	-2.04497	7.9337	-9.92096	-1	1.43e-15	2.07e-13
ARHGAP10	2746693	-0.8442	7.24953	-9.91715	-1	1.46e-15	2.1e-13
HFE	2899110	-0.61708	5.82841	-9.90782	-1	1.52e-15	2.17e-13
LEPR	2340433	-0.644891	6.81578	-9.89673	-1	1.6e-15	2.27e-13
SCLT1	2785282	-0.553473	5.69979	-9.87977	-1	1.72e-15	2.43e-13
KCTD14	3383130	-0.841667	6.53001	-9.87514	-1	1.76e-15	2.47e-13
SMOC1	3542275	-0.72503	7.16221	-9.85869	-1	1.89e-15	2.64e-13
PTPLA	3279982	-0.885526	5.70111	-9.8562	-1	1.92e-15	2.65e-13
TMTC4	3523156	0.989563	7.27295	9.84207	1	2.04e-15	2.81e-13
FAM117B	2523354	1.05204	7.57463	9.83326	1	2.12e-15	2.9e-13
RRAS	3867965	-0.798308	8.25514	-9.82601	-1	2.19e-15	2.98e-13
HOXD13	2516780	-0.638828	7.33191	-9.82434	-1	2.21e-15	2.98e-13
UTRN	2929168	0.855491	8.92891	9.81157	1	2.34e-15	3.14e-13
ABCC4	3521174	1.02465	10.3436	9.80377	1	2.42e-15	3.23e-13
UAP1	2364189	0.910459	7.76501	9.7978	1	2.49e-15	3.3e-13
KPNA5	2922840	-0.667677	6.63615	-9.77389	-1	2.77e-15	3.65e-13
CCDC69	2881860	-0.652876	6.57309	-9.76465	-1	2.89e-15	3.78e-13
NDP	4006280	-0.846625	5.36658	-9.75378	-1	3.03e-15	3.95e-13
PRTFDC1	3281703	-0.801469	5.78193	-9.74682	-1	3.13e-15	4.05e-13
UBR4	2399409	0.389276	8.37761	9.73257	1	3.34e-15	4.29e-13
TRRAP	3014411	0.313717	7.50087	9.72816	1	3.4e-15	4.36e-13
ALDH1A2	3626312	-1.039	6.76272	-9.71363	-1	3.63e-15	4.62e-13
MYO10	2850071	0.688311	6.94402	9.71229	1	3.65e-15	4.62e-13
GATAD2A	3825713	0.391698	7.60593	9.70773	1	3.73e-15	4.69e-13
XPO6	3686339	0.878908	8.5351	9.69493	1	3.95e-15	4.92e-13
NOP14	2758076	0.495563	7.15467	9.69461	1	3.96e-15	4.92e-13
BAZ2A	3457947	0.502299	7.44339	9.67738	1	4.28e-15	5.29e-13
SERPINB1	2938972	-0.574375	7.04005	-9.66735	-1	4.47e-15	5.5e-13
KRT15	3757078	-1.56025	7.26197	-9.66068	-1	4.61e-15	5.64e-13
PHF8	4009506	0.520846	7.59218	9.65142	1	4.8e-15	5.84e-13
TAGLN	3350830	-1.04155	10.1963	-9.64509	-1	4.94e-15	5.95e-13
HIVEP1	2895159	0.874343	7.46803	9.64198	1	5.01e-15	6e-13
BAT2	2902463	0.401158	7.83779	9.63456	1	5.18e-15	6.17e-13
PDGFC	2791197	-0.792339	7.46362	-9.6003	-1	6.05e-15	7.16e-13
MAML3	2786732	0.549517	7.24466	9.5888	1	6.37e-15	7.5e-13
TRIM29	3394660	-0.889116	7.1004	-9.58656	-1	6.43e-15	7.53e-13
KRT23	3756591	-1.1532	6.07453	-9.58404	-1	6.51e-15	7.58e-13
GSK3B	2691014	0.526998	7.92189	9.57119	1	6.89e-15	7.99e-13
ARHGEF25	3418354	-0.541268	6.50076	-9.56851	-1	6.98e-15	8.04e-13
PGM5	3173508	-1.49235	8.28543	-9.55547	-1	7.4e-15	8.48e-13
MYRIP	2618499	0.698381	5.95934	9.53771	1	8.01e-15	9.11e-13
CCK	2670725	-0.618288	6.75138	-9.53669	-1	8.05e-15	9.11e-13
COX7A1	3860296	-0.401639	6.78144	-9.53484	-1	8.12e-15	9.11e-13
IPO4	3557851	0.504506	7.21987	9.53473	1	8.12e-15	9.11e-13
TSC22D3	4017381	-1.04389	9.00704	-9.53397	-1	8.15e-15	9.11e-13
F5	2443370	2.19877	6.53131	9.52618	1	8.44e-15	9.38e-13
NUMA1	3380901	0.44499	8.97578	9.49953	1	9.52e-15	1.05e-12
VPS29	3471264	-0.484568	6.01214	-9.46906	-1	1.09e-14	1.2e-12
EP400	3438617	0.334689	7.15667	9.46691	1	1.1e-14	1.21e-12
SLC8A1	2549565	-0.837198	7.20929	-9.46263	-1	1.12e-14	1.22e-12
SLC22A17	3557350	-0.553449	8.06326	-9.44551	-1	1.21e-14	1.32e-12
GIGYF2	2532510	0.422565	7.39486	9.44275	1	1.23e-14	1.32e-12
MYEF2	3622934	0.555358	7.20785	9.44216	1	1.23e-14	1.32e-12
EFHA2	3087438	-0.776274	5.44423	-9.43957	-1	1.25e-14	1.33e-12
MSRB3	3420151	-0.949175	7.16221	-9.43804	-1	1.26e-14	1.33e-12
PPP1R3C	3300115	-1.23256	7.39213	-9.43716	-1	1.26e-14	1.33e-12
BCOR	4005392	0.666376	7.83803	9.42741	1	1.32e-14	1.39e-12
CHD4	3442054	0.382529	8.30585	9.42376	1	1.34e-14	1.4e-12
POU2F1	2365675	0.437635	6.58288	9.42265	1	1.35e-14	1.4e-12
RUVBL1	2694123	0.556126	6.96647	9.41136	1	1.42e-14	1.47e-12
STK33	3361811	-0.853544	5.22307	-9.40237	-1	1.47e-14	1.52e-12
NCL	2603460	0.764027	8.4906	9.39686	1	1.51e-14	1.55e-12
CCDC82	3387771	-0.661815	6.17464	-9.39402	-1	1.53e-14	1.57e-12
GGA2	3685183	-0.382666	7.81111	-9.39317	-1	1.54e-14	1.57e-12
EFS	3557408	-0.423468	6.98635	-9.38278	-1	1.61e-14	1.63e-12
CMTM4	3695157	0.709058	8.10005	9.37893	1	1.64e-14	1.65e-12
LSAMP	2690012	-1.38651	7.93501	-9.35995	-1	1.78e-14	1.79e-12
CLUL1	3775808	-0.855348	5.95983	-9.35722	-1	1.81e-14	1.81e-12
DAPK1	3177880	1.1176	7.0994	9.35584	1	1.82e-14	1.81e-12
GSTM3	2427208	-1.15216	6.90935	-9.35224	-1	1.85e-14	1.83e-12
HSPA4L	2742935	-0.944456	5.82397	-9.32318	-1	2.11e-14	2.08e-12
TNRC6B	3946192	0.389666	7.84013	9.3177	1	2.16e-14	2.11e-12
LPAR1	3220384	-0.78514	7.71228	-9.314	-1	2.2e-14	2.14e-12
STAC	2616804	-1.01077	5.65162	-9.29114	-1	2.43e-14	2.36e-12
MOCS2	2856484	-0.629668	7.60802	-9.28814	-1	2.47e-14	2.38e-12
CD40	3887302	-0.431116	5.7731	-9.27581	-1	2.61e-14	2.5e-12
SPEN	2322103	0.373865	7.36951	9.26588	1	2.73e-14	2.6e-12
C17orf81	3708366	-0.35169	7.61606	-9.26331	-1	2.76e-14	2.62e-12
ST6GALNAC2	3771675	-0.62459	5.93388	-9.24811	-1	2.96e-14	2.79e-12
SPATA6	2411575	-1.04071	6.5168	-9.24484	-1	3e-14	2.82e-12
ABCA1	3218528	0.814359	6.93962	9.24366	1	3.02e-14	2.82e-12
EPRS	2456746	0.597443	8.01816	9.23207	1	3.18e-14	2.96e-12
CYFIP2	2837266	0.674716	7.17283	9.22858	1	3.23e-14	3e-12
C10orf68	3241601	-0.582949	5.00675	-9.2257	-1	3.27e-14	3.02e-12
TRAM2	2957227	0.567015	6.64484	9.22421	1	3.29e-14	3.03e-12
ZFYVE21	3553947	-0.558979	8.12833	-9.22292	-1	3.31e-14	3.03e-12
HCFC1	4026956	0.286503	7.89988	9.22255	1	3.32e-14	3.03e-12
SH3RF1	2793137	0.924579	8.41888	9.2101	1	3.51e-14	3.18e-12
RND3	2580802	-1.01174	7.73129	-9.21005	-1	3.51e-14	3.18e-12
GPRC5B	3683377	-0.567909	7.6252	-9.20711	-1	3.56e-14	3.21e-12
NIN	3564071	0.449898	6.2602	9.1936	1	3.78e-14	3.4e-12
CAMK2G	3294854	-0.413081	7.87114	-9.19059	-1	3.83e-14	3.43e-12
RBPMS	3092415	-0.732725	6.9696	-9.1774	-1	4.07e-14	3.62e-12
VIT	2477203	-0.701995	5.56544	-9.16738	-1	4.25e-14	3.77e-12
EPCAM	2480961	0.907516	9.52041	9.167	1	4.26e-14	3.77e-12
PDE3B	3321512	0.776378	7.24291	9.16067	1	4.38e-14	3.86e-12
SRRM2	3645253	0.458353	8.38636	9.15883	1	4.42e-14	3.87e-12
ARHGEF38	2738244	1.39424	7.20076	9.15832	1	4.43e-14	3.87e-12
ZDHHC9	4021341	0.647428	8.51701	9.15152	1	4.57e-14	3.97e-12
SPOCK3	2792647	-1.20032	7.71336	-9.1505	-1	4.59e-14	3.97e-12
SIM2	3920171	0.710778	7.16039	9.15011	1	4.6e-14	3.97e-12
SLC2A5	2395564	-1.06752	6.94573	-9.1481	-1	4.64e-14	3.99e-12
CSRP1	2450865	-1.10867	10.1852	-9.14722	-1	4.66e-14	3.99e-12
SMARCC1	2672857	0.3638	9.03666	9.14415	1	4.72e-14	4.03e-12
CDV3	2643157	0.563794	9.47076	9.14031	1	4.81e-14	4.08e-12
TRIM22	3318443	-0.882487	7.326	-9.13766	-1	4.86e-14	4.12e-12
UBE2H	3072276	0.437617	8.76199	9.13222	1	4.99e-14	4.2e-12
ASB2	3577443	-0.403351	5.7573	-9.12669	-1	5.11e-14	4.29e-12
TULP4	2933536	0.471321	6.90519	9.12296	1	5.2e-14	4.35e-12
IFT46	3393834	-0.640756	7.21062	-9.11744	-1	5.33e-14	4.44e-12
PPARGC1A	2763550	-0.663147	5.30337	-9.11021	-1	5.51e-14	4.57e-12
KDM5B	2451309	0.596036	8.43149	9.09227	1	5.97e-14	4.94e-12
C18orf34	3803500	-0.732515	3.69414	-9.08304	-1	6.22e-14	5.13e-12
FAT2	2882026	-0.437487	5.66352	-9.08147	-1	6.27e-14	5.15e-12
NRK	3986087	-1.13168	5.10386	-9.06959	-1	6.61e-14	5.4e-12
SLC5A8	3467949	-0.943598	5.20789	-9.06937	-1	6.62e-14	5.4e-12
GATM	3622386	-0.816897	6.70036	-9.06735	-1	6.68e-14	5.43e-12
SND1	3022465	0.568912	9.58385	9.05594	1	7.03e-14	5.69e-12
FERMT2	3564919	-0.719033	7.99919	-9.04625	-1	7.35e-14	5.9e-12
PAQR3	2774817	-0.510148	5.72031	-9.04335	-1	7.45e-14	5.96e-12
AFF1	2734784	0.509084	8.41407	9.04254	1	7.47e-14	5.96e-12
PDE4A	3820501	-0.25852	6.86944	-9.03538	-1	7.72e-14	6.13e-12
CPA6	3139155	-0.855088	4.52085	-9.02258	-1	8.18e-14	6.48e-12
ENTPD5	3571667	1.34474	8.95685	9.01899	1	8.31e-14	6.56e-12
RND2	3722355	-0.447534	5.86055	-9.00964	-1	8.67e-14	6.82e-12
POLR1A	2562605	0.443708	7.3648	9.00835	1	8.72e-14	6.83e-12
AP3D1	3845708	0.424369	8.45756	9.00763	1	8.75e-14	6.83e-12
MAMDC2	3174121	-0.668637	6.32442	-9.00533	-1	8.84e-14	6.87e-12
NETO2	3690154	1.19917	5.79741	9.00461	1	8.87e-14	6.87e-12
C1orf101	2388960	-0.325565	4.75741	-8.98229	-1	9.81e-14	7.55e-12
ADH5	2779095	-0.586888	8.78654	-8.98219	-1	9.81e-14	7.55e-12
BGN	3995633	0.786225	8.64784	8.97067	1	1.03e-13	7.93e-12
PAICS	2728189	0.675939	7.33395	8.96953	1	1.04e-13	7.94e-12
SLC2A9	2760199	-0.325442	6.46909	-8.94039	-1	1.19e-13	9.03e-12
S100A16	4045643	-0.668095	6.22745	-8.92804	-1	1.25e-13	9.51e-12
F2R	2816459	1.03204	7.68256	8.92674	1	1.26e-13	9.54e-12
SCPEP1	3728037	-0.736668	8.54554	-8.91615	-1	1.32e-13	9.97e-12
ALS2CR8	2523419	-0.510932	6.0846	-8.91175	-1	1.35e-13	1.01e-11
LDB3	3255972	-0.274171	6.40543	-8.89593	-1	1.45e-13	1.08e-11
AFF4	2875555	0.316541	8.87175	8.89086	1	1.48e-13	1.1e-11
TRIB1	3115008	1.26284	9.14743	8.8809	1	1.55e-13	1.15e-11
ZNF702P	3869880	-1.1815	6.34016	-8.87682	-1	1.58e-13	1.17e-11
GCNT2	2894573	-1.27424	6.89598	-8.87345	-1	1.6e-13	1.18e-11
ILF3	3820663	0.3436	8.3536	8.87171	1	1.62e-13	1.19e-11
ADRA1A	3128817	-0.510285	5.50928	-8.87056	-1	1.62e-13	1.19e-11
INPPL1	3339423	0.279614	7.4878	8.87033	1	1.63e-13	1.19e-11
NDST1	2835531	0.4236	7.66967	8.86185	1	1.69e-13	1.23e-11
EEF2	3846538	0.657221	11.6083	8.85561	1	1.74e-13	1.26e-11
PFDN5	3415915	-0.503648	8.95487	-8.84849	-1	1.8e-13	1.29e-11
DIAPH1	2878662	0.574977	7.5243	8.84548	1	1.82e-13	1.3e-11
MYC	3115504	1.33956	8.34125	8.83288	1	1.93e-13	1.38e-11
TLR3	2754937	-0.894113	6.91173	-8.82981	-1	1.95e-13	1.39e-11
NEK7	2373736	-0.54104	8.50007	-8.82636	-1	1.98e-13	1.41e-11
TSPAN2	2429371	-0.792837	6.59959	-8.80393	-1	2.2e-13	1.55e-11
SMC1A	4009238	0.363907	7.49101	8.80165	1	2.22e-13	1.57e-11
ELAVL1	3848689	0.336034	7.55005	8.78068	1	2.44e-13	1.71e-11
ILK	3318890	-0.558652	8.93831	-8.77269	-1	2.53e-13	1.76e-11
GJA1	2923661	-1.19872	8.30259	-8.76804	-1	2.58e-13	1.79e-11
SCN7A	2585476	-1.07241	6.19495	-8.76751	-1	2.59e-13	1.79e-11
FAM124A	3490073	-0.349611	5.3705	-8.74546	-1	2.86e-13	1.97e-11
MPZL2	3393720	-0.758038	8.93916	-8.74429	-1	2.87e-13	1.98e-11
MITD1	2566645	-0.595458	7.47386	-8.73336	-1	3.02e-13	2.07e-11
MYLK	2692447	-0.879055	8.5602	-8.73211	-1	3.04e-13	2.08e-11
POLR1B	2500838	0.550443	6.24095	8.72687	1	3.11e-13	2.12e-11
TRIP6	3015911	-0.281487	6.93971	-8.72152	-1	3.19e-13	2.16e-11
C19orf48	3868659	0.935612	7.27922	8.71965	1	3.21e-13	2.18e-11
GPR87	2701049	-0.948105	4.62264	-8.71861	-1	3.23e-13	2.18e-11
MYH9	3959451	0.446727	8.77669	8.69987	1	3.51e-13	2.36e-11
MYLIP	2896484	0.533136	7.74044	8.69941	1	3.52e-13	2.36e-11
BICC1	3247818	0.954605	6.40419	8.69424	1	3.6e-13	2.4e-11
SLC16A4	2427469	-0.603643	6.12198	-8.67656	-1	3.9e-13	2.6e-11
KCNAB1	2648991	-0.965989	6.22561	-8.67389	-1	3.95e-13	2.62e-11
SLC25A13	3062193	0.528499	7.42705	8.66869	1	4.05e-13	2.67e-11
C2CD3	3381702	0.33464	6.44717	8.65626	1	4.28e-13	2.82e-11
NUP210	2663551	0.439349	7.65207	8.65302	1	4.34e-13	2.85e-11
PKN1	3822723	0.481146	8.00808	8.65254	1	4.35e-13	2.85e-11
VPRBP	2675628	0.300248	7.2838	8.63111	1	4.79e-13	3.13e-11
DES	2528476	-0.912333	9.3245	-8.62869	-1	4.85e-13	3.16e-11
TMC4	3870533	0.450461	8.32976	8.62491	1	4.93e-13	3.2e-11
PCSK6	3642200	0.594535	6.69272	8.61924	1	5.06e-13	3.27e-11
PABPC4	2407934	0.564602	8.01046	8.61391	1	5.18e-13	3.34e-11
ATP5B	3458033	0.37612	10.2944	8.61124	1	5.24e-13	3.38e-11
DMKN	3859761	-0.266958	6.76879	-8.6083	-1	5.31e-13	3.41e-11
HSPA9	2877508	0.439986	9.61543	8.59921	1	5.54e-13	3.53e-11
TGFB1I1	3657193	-0.335292	7.76468	-8.59794	-1	5.57e-13	3.54e-11
CD177	3835035	-1.73226	8.13419	-8.59148	-1	5.73e-13	3.64e-11
C5orf4	2882834	-0.509287	6.70162	-8.58831	-1	5.82e-13	3.68e-11
SPTBN2	3378433	0.339622	7.56324	8.58131	1	6e-13	3.79e-11
PAGE4	3977250	-0.879863	5.0232	-8.5644	-1	6.48e-13	4.08e-11
ICA1L	2595388	-0.58458	5.55696	-8.56258	-1	6.53e-13	4.1e-11
FLRT3	3898355	-1.4686	6.67354	-8.55801	-1	6.67e-13	4.17e-11
PTRF	3757917	-0.445805	7.71408	-8.5518	-1	6.86e-13	4.28e-11
G3BP1	2835960	0.402907	9.56256	8.54536	1	7.06e-13	4.39e-11
RASL12	3629416	-0.47995	7.18002	-8.53887	-1	7.27e-13	4.51e-11
UPF1	3825383	0.331177	7.72894	8.53049	1	7.55e-13	4.67e-11
COL1A1	3762198	1.08954	8.72744	8.52788	1	7.64e-13	4.71e-11
GCNT4	2862841	-0.802351	5.2434	-8.52675	-1	7.68e-13	4.72e-11
BCL9	2356818	0.510824	7.182	8.52132	1	7.87e-13	4.83e-11
PHF14	2990043	0.450792	7.32595	8.50775	1	8.37e-13	5.1e-11
EYA4	2926323	-0.6732	5.65202	-8.50157	-1	8.61e-13	5.23e-11
ABCG2	2777276	-0.705078	6.33245	-8.49912	-1	8.7e-13	5.28e-11
ACTG1	3773932	0.46763	11.9457	8.49315	1	8.94e-13	5.38e-11
ACOX2	2678400	-0.418804	5.8613	-8.48872	-1	9.12e-13	5.47e-11
UBN1	3646434	0.413275	6.67459	8.48408	1	9.32e-13	5.57e-11
INMT	2995476	-0.606276	7.807	-8.48248	-1	9.38e-13	5.6e-11
ENC1	2862696	0.929985	7.89938	8.47825	1	9.56e-13	5.69e-11
TRIM36	2871617	1.13155	7.06739	8.47253	1	9.81e-13	5.82e-11
CREBBP	3677795	0.393542	8.10127	8.46103	1	1.03e-12	6.12e-11
TINAGL1	2328320	-0.41705	7.21998	-8.45027	-1	1.09e-12	6.4e-11
TKT	2676671	0.594232	8.09822	8.44668	1	1.1e-12	6.49e-11
ABCF1	2901687	0.386773	7.88692	8.43909	1	1.14e-12	6.7e-11
BIN1	2574646	-0.275629	8.04285	-8.43853	-1	1.14e-12	6.7e-11
RANGAP1	3961842	0.374822	7.38783	8.42938	1	1.19e-12	6.94e-11
L3MBTL3	2925510	0.548143	7.16427	8.42569	1	1.21e-12	7.04e-11
CAV1	3020302	-0.880988	7.96464	-8.42208	-1	1.23e-12	7.14e-11
CELF1	3372253	0.366567	8.1369	8.41911	1	1.25e-12	7.22e-11
MYOCD	3710823	-1.03639	6.61428	-8.41838	-1	1.25e-12	7.22e-11
TXLNA	2328713	0.303055	7.95679	8.41784	1	1.26e-12	7.22e-11
CDC42EP5	3870895	-0.432822	7.96899	-8.4117	-1	1.29e-12	7.4e-11
ARHGAP20	3390641	-0.521793	6.05022	-8.40299	-1	1.34e-12	7.68e-11
ZNF663	3907889	-0.56519	5.20354	-8.3645	-1	1.6e-12	9.09e-11
WDFY3	2776372	0.347821	7.4622	8.36311	1	1.61e-12	9.13e-11
MYL9	3883921	-1.0124	9.89217	-8.36213	-1	1.62e-12	9.14e-11
HCG4	2948024	-0.414058	6.41326	-8.35476	-1	1.67e-12	9.43e-11
CAPZA2	3020444	-0.449499	8.36804	-8.35409	-1	1.68e-12	9.43e-11
EYA1	3140037	-1.00214	6.76087	-8.35356	-1	1.68e-12	9.43e-11
STX19	2685345	1.34543	4.97047	8.3468	1	1.73e-12	9.7e-11
UBXN10	2323899	-0.608102	6.07849	-8.32727	-1	1.89e-12	1.05e-10
VAV2	3228884	0.399268	6.69823	8.32217	1	1.94e-12	1.08e-10
PRRG4	3325740	-0.973785	6.23366	-8.31924	-1	1.96e-12	1.09e-10
DACT3	3866117	-0.237468	8.04096	-8.31839	-1	1.97e-12	1.09e-10
CORO1C	3470549	-0.70682	8.97216	-8.31662	-1	1.98e-12	1.09e-10
SLMAP	2625793	-0.568062	7.7344	-8.3106	-1	2.04e-12	1.12e-10
HOXD11	2516807	-0.291543	6.56929	-8.30947	-1	2.05e-12	1.12e-10
TRPV4	3470927	-0.244877	6.33812	-8.30872	-1	2.06e-12	1.13e-10
TGM1	3558043	-0.249419	5.93159	-8.30551	-1	2.09e-12	1.14e-10
C12orf51	3472000	0.591492	7.83035	8.29884	1	2.15e-12	1.17e-10
IDI1	3273601	-0.794224	8.35611	-8.28957	-1	2.24e-12	1.21e-10
C12orf75	3429857	-1.03019	7.01723	-8.28923	-1	2.25e-12	1.21e-10
MYOF	3300597	-0.914062	8.13513	-8.28721	-1	2.27e-12	1.22e-10
DMC1	3960685	-0.664251	3.23483	-8.28589	-1	2.28e-12	1.23e-10
HNRNPAB	2843619	0.373766	8.5643	8.2798	1	2.34e-12	1.26e-10
NUDT9	2734992	0.458815	7.26323	8.27467	1	2.4e-12	1.28e-10
PTBP1	3815165	0.383597	8.94243	8.27207	1	2.43e-12	1.29e-10
GIN1	2869275	-0.547943	5.69126	-8.27178	-1	2.43e-12	1.29e-10
CCDC6	3290785	0.665994	8.94605	8.26998	1	2.45e-12	1.3e-10
SLC16A2	3981959	-0.413596	6.90331	-8.26855	-1	2.46e-12	1.31e-10
MR1	2370317	-0.629922	6.18306	-8.26584	-1	2.5e-12	1.32e-10
SLC25A12	2586845	-0.442622	6.70659	-8.26422	-1	2.51e-12	1.33e-10
APOBEC3G	3945651	-0.660113	6.11514	-8.26182	-1	2.54e-12	1.34e-10
DYNC1H1	3552847	0.402712	8.9874	8.26061	1	2.55e-12	1.34e-10
PYGM	3377016	-0.471347	6.62672	-8.2526	-1	2.65e-12	1.39e-10
EFHC2	4006326	-0.586797	5.24855	-8.24434	-1	2.75e-12	1.44e-10
OR51E2	3360219	2.13567	9.7645	8.24219	1	2.78e-12	1.45e-10
EPB41	2327677	0.474604	7.6036	8.22981	1	2.94e-12	1.53e-10
TMEM200B	2403707	-0.272511	8.0555	-8.22935	-1	2.94e-12	1.53e-10
USP34	2555277	0.390958	7.76739	8.22764	1	2.96e-12	1.54e-10
PCYT1B	4003017	-0.327408	5.54508	-8.21664	-1	3.12e-12	1.6e-10
ANO4	3428333	-0.802759	5.50892	-8.20613	-1	3.27e-12	1.68e-10
EDN3	3891447	-0.309714	6.50263	-8.19972	-1	3.36e-12	1.72e-10
ZNF462	3183604	0.711769	7.37373	8.19113	1	3.5e-12	1.79e-10
PPP3CB	3294499	-0.409225	7.57911	-8.18589	-1	3.58e-12	1.82e-10
HNRNPU	2464499	0.402728	8.90444	8.18546	1	3.59e-12	1.82e-10
CTSB	3124537	-0.453561	9.71536	-8.18402	-1	3.61e-12	1.83e-10
C15orf41	3588658	-0.567299	6.44591	-8.17973	-1	3.68e-12	1.86e-10
ESRP2	3696226	0.403501	7.80752	8.17971	1	3.68e-12	1.86e-10
DNAJB5	3167660	-0.680469	6.95421	-8.17402	-1	3.78e-12	1.9e-10
CNOT6	2844709	0.462923	7.38467	8.17375	1	3.78e-12	1.9e-10
TMEM45B	3356038	1.68324	7.27246	8.17214	1	3.81e-12	1.91e-10
PPP3CA	2779638	0.833414	10.8171	8.16466	1	3.94e-12	1.97e-10
PHF12	3751184	0.604538	8.13012	8.16228	1	3.98e-12	1.99e-10
TTC33	2854718	-0.438433	6.48416	-8.15992	-1	4.02e-12	2e-10
LRRC8D	2346023	0.476557	7.43936	8.15864	1	4.05e-12	2.01e-10
SELM	3957679	-0.455251	8.33322	-8.1578	-1	4.06e-12	2.01e-10
ETNK2	2451870	-0.503512	6.51456	-8.14898	-1	4.23e-12	2.09e-10
CLCN3	2751385	0.566402	8.53626	8.14625	1	4.28e-12	2.11e-10
VAV3	2426385	-0.511758	5.16684	-8.14309	-1	4.34e-12	2.14e-10
GSTP1	3337168	-0.948755	7.85954	-8.14076	-1	4.39e-12	2.15e-10
GALNT7	2751936	0.824634	8.82787	8.14003	1	4.4e-12	2.15e-10
GGCT	3044129	0.616862	7.42736	8.1398	1	4.41e-12	2.15e-10
MRAP2	2915571	-0.686848	6.24807	-8.13916	-1	4.42e-12	2.16e-10
LGALS3	3536706	-0.552974	7.4433	-8.1378	-1	4.45e-12	2.16e-10
C21orf63	3918104	-0.477082	7.15276	-8.12889	-1	4.63e-12	2.25e-10
ZNF124	2465551	-0.606141	7.02389	-8.1248	-1	4.71e-12	2.29e-10
GNAL	3779207	-0.499554	6.83142	-8.12288	-1	4.75e-12	2.3e-10
ARHGEF12	3352503	0.375515	8.5956	8.1227	1	4.76e-12	2.3e-10
PTPN13	2734629	0.807718	7.74482	8.11971	1	4.82e-12	2.32e-10
RAD54L2	2623180	0.284639	6.71443	8.11883	1	4.84e-12	2.33e-10
CAPG	2562271	-0.612755	7.44932	-8.10984	-1	5.04e-12	2.42e-10
AAK1	2558150	0.688913	7.27041	8.10196	1	5.23e-12	2.5e-10
ITM2C	2531589	-0.733083	8.61783	-8.09145	-1	5.48e-12	2.62e-10
SEH1L	3779756	0.438414	7.69656	8.08877	1	5.55e-12	2.64e-10
LCLAT1	2475710	0.751761	8.01073	8.08555	1	5.63e-12	2.67e-10
GNL3L	3978453	0.449693	7.10226	8.08458	1	5.65e-12	2.68e-10
SNX14	2963313	-0.551289	7.52148	-8.08451	-1	5.65e-12	2.68e-10
FRMD6	3535515	-0.768866	7.32186	-8.08068	-1	5.75e-12	2.72e-10
MYO1D	3752709	0.57341	8.34414	8.07158	1	5.99e-12	2.82e-10
AKAP13	3606304	0.39	7.61191	8.06967	1	6.04e-12	2.84e-10
FAM54B	2326157	-0.375506	7.99901	-8.06688	-1	6.12e-12	2.87e-10
CPXM1	3895118	-0.328848	6.53406	-8.05822	-1	6.36e-12	2.98e-10
MORC2	3957589	0.417912	6.83249	8.05709	1	6.4e-12	2.99e-10
KCNMB1	2886679	-0.548714	6.96646	-8.05592	-1	6.43e-12	3e-10
SLITRK6	3519840	-1.13896	5.55722	-8.05405	-1	6.48e-12	3.02e-10
ATP1A2	2362892	-0.55864	6.72583	-8.05204	-1	6.54e-12	3.04e-10
C12orf4	3441215	-0.511636	6.54269	-8.05084	-1	6.58e-12	3.05e-10
CLIP3	3860229	-0.316632	7.30172	-8.04639	-1	6.71e-12	3.1e-10
STARD4	2870828	-1.01077	7.02373	-8.04239	-1	6.83e-12	3.15e-10
SEC23A	3561952	-0.573655	8.22438	-8.03824	-1	6.96e-12	3.2e-10
SNX7	2348437	-0.65716	6.28689	-8.0378	-1	6.98e-12	3.2e-10
SLC7A1	3507710	0.737639	7.98524	8.03738	1	6.99e-12	3.2e-10
LASS2	2434716	0.502086	9.2716	8.03504	1	7.06e-12	3.23e-10
MFSD8	2785035	-0.501542	6.8415	-8.027	-1	7.32e-12	3.34e-10
BPTF	3732448	0.329694	7.32235	8.02666	1	7.34e-12	3.34e-10
MYOM1	3796428	-0.378668	5.38067	-8.02574	-1	7.37e-12	3.34e-10
LMOD1	2451043	-0.835836	7.50604	-8.02367	-1	7.43e-12	3.37e-10
EIF3A	3309215	0.519341	9.12923	8.02066	1	7.54e-12	3.41e-10
ALAD	3221395	-0.512257	7.10907	-8.01997	-1	7.56e-12	3.41e-10
C9orf3	3180342	-0.289236	6.38579	-8.01489	-1	7.73e-12	3.48e-10
KCNJ8	3446910	-0.54028	6.53119	-8.01416	-1	7.76e-12	3.49e-10
DMPK	3865635	-0.335633	7.42168	-8.01351	-1	7.78e-12	3.49e-10
GPRASP1	3985260	-0.626501	6.22029	-8.01313	-1	7.8e-12	3.49e-10
PRRG1	3973692	-0.666428	5.92537	-8.01237	-1	7.82e-12	3.49e-10
PPP3CC	3089401	-0.470712	6.93395	-8.00787	-1	7.98e-12	3.56e-10
PTBP2	2348060	-0.580118	7.20933	-8.00676	-1	8.02e-12	3.57e-10
SAMD4B	3832918	0.30756	7.42743	8.00641	1	8.04e-12	3.57e-10
DCAF6	2366028	0.585889	8.05768	8.0047	1	8.1e-12	3.59e-10
C2orf88	2520069	-0.633052	5.37676	-7.99906	-1	8.31e-12	3.67e-10
FBXO30	2978026	-0.511591	7.61742	-7.99588	-1	8.43e-12	3.71e-10
LIX1	2868265	-1.12987	5.37829	-7.99559	-1	8.44e-12	3.71e-10
BNC2	3200040	-0.692157	6.49752	-7.99557	-1	8.44e-12	3.71e-10
DOK4	3693214	-0.325703	6.37819	-7.99024	-1	8.64e-12	3.79e-10
ATRNL1	3265565	-1.31756	6.26822	-7.98886	-1	8.7e-12	3.81e-10
CD276	3601229	0.476785	7.69039	7.98486	1	8.85e-12	3.87e-10
ASAP2	2468811	0.385644	7.00229	7.98144	1	8.99e-12	3.91e-10
DKK3	3363266	-0.533925	8.44959	-7.97859	-1	9.11e-12	3.95e-10
CA11	3867264	-0.316397	6.84334	-7.97854	-1	9.11e-12	3.95e-10
NCOA1	2473149	0.55371	7.6262	7.97722	1	9.16e-12	3.96e-10
RNF219	3518977	-0.446577	6.52861	-7.97543	-1	9.24e-12	3.99e-10
KIF3B	3881824	0.424233	7.38507	7.9745	1	9.28e-12	4e-10
ABL1	3191724	0.348794	7.94468	7.97285	1	9.35e-12	4.02e-10
FAM82A1	2477598	-0.449317	4.94735	-7.97241	-1	9.37e-12	4.02e-10
NAT15	3645901	0.482779	7.81232	7.97007	1	9.46e-12	4.05e-10
UBA52	3825201	0.556418	11.5225	7.96876	1	9.52e-12	4.07e-10
BEND4	2767295	0.882285	7.59751	7.96826	1	9.54e-12	4.07e-10
NOL3	3665262	-0.218706	8.0131	-7.9552	-1	1.01e-11	4.31e-10
SEMA3B	2622696	-0.260014	7.28813	-7.95385	-1	1.02e-11	4.33e-10
TJP1	3615579	0.57479	8.61568	7.95303	1	1.02e-11	4.33e-10
GOLGA3	3479355	0.312723	7.38239	7.95257	1	1.02e-11	4.33e-10
SOX4	2897899	0.380978	8.14481	7.94646	1	1.05e-11	4.45e-10
ITGA3	3726154	-0.413118	7.09828	-7.94568	-1	1.06e-11	4.45e-10
TRAF3IP2	2969810	-0.623045	7.45106	-7.93581	-1	1.1e-11	4.65e-10
BRD4	3853193	0.479056	6.98011	7.93454	1	1.11e-11	4.67e-10
HAAO	2550339	-0.347611	7.55681	-7.9313	-1	1.13e-11	4.72e-10
SMG1	3683050	0.386208	7.34356	7.92632	1	1.15e-11	4.82e-10
ACER1	3847754	-0.419044	5.88009	-7.922	-1	1.18e-11	4.91e-10
PTDSS1	3108072	0.465448	7.95308	7.9208	1	1.18e-11	4.92e-10
PEX3	2928874	-0.515252	6.9085	-7.91954	-1	1.19e-11	4.94e-10
TP53INP1	3145149	0.825956	9.34466	7.91884	1	1.19e-11	4.95e-10
LONRF3	3988638	-0.334478	5.4984	-7.91467	-1	1.21e-11	5.02e-10
GNG11	3012978	-0.696211	5.50591	-7.90727	-1	1.26e-11	5.18e-10
SFXN3	3260985	-0.398738	6.90486	-7.90668	-1	1.26e-11	5.19e-10
ITGA2	2809245	-0.707995	7.20163	-7.90633	-1	1.26e-11	5.19e-10
BBS9	2996321	-0.388571	5.92085	-7.90111	-1	1.29e-11	5.3e-10
CHST2	2646125	-0.201983	7.45321	-7.90019	-1	1.3e-11	5.31e-10
WWP2	3666897	0.46049	7.15917	7.89262	1	1.34e-11	5.49e-10
MRVI1	3362852	-0.54238	7.38127	-7.88692	-1	1.38e-11	5.62e-10
CHRDL1	4018080	-1.41782	8.69205	-7.88556	-1	1.38e-11	5.64e-10
HMGN4	2899506	-0.422537	7.99076	-7.88416	-1	1.39e-11	5.67e-10
FAM190B	3255402	-0.449554	7.61359	-7.87737	-1	1.44e-11	5.83e-10
SETD5	2609608	0.428478	7.5541	7.87706	1	1.44e-11	5.83e-10
CLIC4	2325593	-0.603063	10.4787	-7.87665	-1	1.44e-11	5.83e-10
SP140L	2531310	-0.466274	5.55247	-7.87291	-1	1.47e-11	5.91e-10
STRN	2548274	0.479072	7.43007	7.87282	1	1.47e-11	5.91e-10
GRASP	3415193	-0.221502	6.82962	-7.87166	-1	1.47e-11	5.93e-10
IRAK3	3420442	-0.618856	5.76233	-7.86708	-1	1.5e-11	6.03e-10
JUB	3556990	-0.508369	6.15353	-7.86158	-1	1.54e-11	6.17e-10
DPT	2443120	-1.09825	6.51652	-7.85544	-1	1.59e-11	6.33e-10
ATXN7	2627390	0.371476	7.36603	7.85047	1	1.62e-11	6.45e-10
ALDH18A1	3301512	0.502451	8.63545	7.84877	1	1.63e-11	6.49e-10
ADNP	3909354	0.423916	8.41498	7.84822	1	1.64e-11	6.49e-10
TBC1D9B	2890326	0.285829	7.56395	7.84712	1	1.65e-11	6.51e-10
MORC3	3919952	-0.371916	7.69043	-7.83473	-1	1.74e-11	6.87e-10
GOLGB1	2691718	0.385724	8.51863	7.83367	1	1.75e-11	6.9e-10
PIGM	2439944	0.46314	7.68869	7.82616	1	1.81e-11	7.12e-10
CS	3457614	0.508106	8.6388	7.82111	1	1.85e-11	7.27e-10
SC4MOL	2750594	-1.04467	8.00758	-7.81861	-1	1.87e-11	7.34e-10
AGPAT3	3923426	0.651433	7.64748	7.81712	1	1.88e-11	7.37e-10
ZNF592	3605832	0.300394	7.02917	7.81552	1	1.9e-11	7.41e-10
C8orf84	3140478	-0.745381	6.45318	-7.81466	-1	1.9e-11	7.43e-10
NSMAF	3136782	0.45071	7.45073	7.81331	1	1.92e-11	7.46e-10
MYL6	3417457	-0.644336	11.4406	-7.80494	-1	1.99e-11	7.73e-10
JPH2	3906782	-0.30677	6.7375	-7.79898	-1	2.04e-11	7.93e-10
APOBEC3C	3945572	-0.912664	6.91203	-7.79729	-1	2.06e-11	7.98e-10
2012-09-11	2732273	0.522891	8.4794	7.7934	1	2.09e-11	8.09e-10
MASP1	2709631	-0.585295	7.09822	-7.7924	-1	2.1e-11	8.11e-10
ZBTB10	3104698	0.731384	8.9681	7.79092	1	2.12e-11	8.14e-10
GPATCH4	2438344	0.402529	6.26841	7.79072	1	2.12e-11	8.14e-10
BDH2	2780143	-0.636779	3.62084	-7.78947	-1	2.13e-11	8.18e-10
GBP7	2421925	-0.352163	5.63442	-7.78446	-1	2.18e-11	8.35e-10
CTTN	3338552	0.285267	8.52413	7.78309	1	2.19e-11	8.38e-10
TRAF5	2378662	-0.518843	5.87456	-7.77639	-1	2.26e-11	8.62e-10
ZHX3	3906062	0.405705	6.29406	7.7761	1	2.26e-11	8.62e-10
LRRN1	2608309	1.93137	7.03015	7.77539	1	2.27e-11	8.63e-10
SLTM	3626704	0.467687	6.83117	7.77187	1	2.31e-11	8.76e-10
LIMS2	2574984	-0.26021	7.45026	-7.76762	-1	2.35e-11	8.91e-10
PPAT	2770242	0.731899	6.13712	7.7598	1	2.44e-11	9.21e-10
LRIG1	2680591	0.687326	9.17898	7.75869	1	2.45e-11	9.24e-10
SEC61A1	2641032	0.416885	9.84726	7.7583	1	2.45e-11	9.24e-10
SLC40A1	2591837	-0.618483	8.98106	-7.75353	-1	2.51e-11	9.43e-10
WFDC2	3886938	-0.45461	6.54745	-7.75052	-1	2.54e-11	9.54e-10
CAP2	2896888	-0.79252	7.33185	-7.74785	-1	2.57e-11	9.64e-10
C1orf54	2358117	-0.724556	5.86744	-7.74227	-1	2.64e-11	9.86e-10
BTN2A1	2899437	-0.246664	6.59318	-7.74092	-1	2.65e-11	9.91e-10
PAK1IP1	2894663	-1.24344	8.82903	-7.73965	-1	2.67e-11	9.95e-10
EFNB1	3980170	-0.255691	6.76348	-7.73824	-1	2.68e-11	9.99e-10
MAOA	3975227	1.01314	9.50031	7.73739	1	2.69e-11	1e-09
MPPED2	3367673	-1.12141	7.39223	-7.73723	-1	2.7e-11	1e-09
HERC2	3614901	0.271197	7.37352	7.72276	1	2.88e-11	1.06e-09
CAMKK2	3474885	0.805311	8.12972	7.72263	1	2.88e-11	1.06e-09
TNFRSF10D	3127745	-0.379116	7.43112	-7.72014	-1	2.91e-11	1.07e-09
SSX2IP	2420521	-0.373777	5.70978	-7.71938	-1	2.92e-11	1.08e-09
HSPB8	3434012	-1.01223	7.59323	-7.71931	-1	2.92e-11	1.08e-09
APOBEC3D	3945585	-0.406022	6.5753	-7.71478	-1	2.98e-11	1.1e-09
UST	2930418	-0.774798	6.49166	-7.71367	-1	3e-11	1.1e-09
CLPB	3381063	0.335025	6.64468	7.7134	1	3e-11	1.1e-09
DCP1A	2676726	0.423555	6.73072	7.71104	1	3.03e-11	1.11e-09
HSPB6	3859946	-0.493211	7.32889	-7.7103	-1	3.04e-11	1.11e-09
ND4	4037656	0.465274	12.1377	7.70761	1	3.08e-11	1.12e-09
ACACB	3430959	-0.301944	6.42093	-7.70593	-1	3.1e-11	1.13e-09
C22orf30	3958005	0.411313	7.23681	7.70368	1	3.13e-11	1.14e-09
MEIS2	3618333	-0.755668	6.75225	-7.68458	-1	3.41e-11	1.24e-09
SLC2A4	3708399	-0.480287	6.44354	-7.68033	-1	3.48e-11	1.26e-09
ILVBL	3853063	-0.294233	7.42276	-7.68021	-1	3.48e-11	1.26e-09
ALDH2	3432090	-0.757645	8.48248	-7.67845	-1	3.51e-11	1.27e-09
ANGPTL1	2445982	-0.89735	4.81456	-7.67729	-1	3.53e-11	1.27e-09
PGRMC1	3988740	-0.643005	10.2385	-7.67391	-1	3.58e-11	1.29e-09
LMO4	2345286	-0.482399	7.20572	-7.66678	-1	3.7e-11	1.33e-09
ZXDC	2693569	0.278713	7.50688	7.65802	1	3.85e-11	1.38e-09
NCOA3	3887635	0.371812	7.68509	7.65273	1	3.94e-11	1.41e-09
WASF3	3482572	0.447153	7.14396	7.64473	1	4.08e-11	1.46e-09
RCBTB2	3513549	-0.540181	6.59806	-7.64344	-1	4.11e-11	1.46e-09
USP7	3679564	0.429222	8.78394	7.64168	1	4.14e-11	1.47e-09
RGS13	2372812	-0.71981	5.52103	-7.63326	-1	4.3e-11	1.52e-09
C10orf137	3269587	0.876157	6.8693	7.63218	1	4.32e-11	1.53e-09
C9orf68	3197231	-0.463952	4.80605	-7.63035	-1	4.35e-11	1.54e-09
EFHD2	2321779	-0.320535	7.66329	-7.63013	-1	4.36e-11	1.54e-09
LMAN1L	3601889	-0.641561	6.74433	-7.6251	-1	4.46e-11	1.57e-09
FDFT1	3086206	-0.661544	8.94189	-7.62473	-1	4.46e-11	1.57e-09
TMEM14B	2894711	-0.541749	10.5173	-7.62169	-1	4.53e-11	1.59e-09
CDC42EP3	2548617	-0.611274	8.19705	-7.61921	-1	4.58e-11	1.6e-09
KIAA0182	3672368	0.28983	7.616	7.61807	1	4.6e-11	1.61e-09
LPIN1	2469910	-0.380382	6.9713	-7.6143	-1	4.68e-11	1.63e-09
BNIP2	3627076	-0.575075	7.47034	-7.61269	-1	4.71e-11	1.64e-09
VARS	2949380	0.26695	7.23764	7.60771	1	4.82e-11	1.68e-09
SYTL4	4015440	-0.51043	6.94792	-7.60347	-1	4.91e-11	1.71e-09
POPDC2	2690956	-0.545549	6.50219	-7.59949	-1	5e-11	1.74e-09
FGFRL1	2714465	0.265638	7.31722	7.59868	1	5.02e-11	1.74e-09
GPI	3829687	0.64821	8.92949	7.598	1	5.03e-11	1.74e-09
C2orf67	2597273	-0.490679	5.89003	-7.59709	-1	5.05e-11	1.75e-09
KATNAL1	3507962	-0.779665	6.38926	-7.59329	-1	5.14e-11	1.77e-09
ADAR	2436754	0.449842	8.70829	7.59309	1	5.14e-11	1.77e-09
COL7A1	2673345	-0.171753	7.00139	-7.58115	-1	5.43e-11	1.87e-09
LAYN	3348568	-0.559154	6.10159	-7.5782	-1	5.5e-11	1.89e-09
NTRK3	3637818	-0.457867	5.54562	-7.57625	-1	5.55e-11	1.9e-09
BZW2	2991103	0.616871	6.90105	7.57584	1	5.56e-11	1.9e-09
RC3H2	3224366	0.417454	7.06999	7.57473	1	5.58e-11	1.91e-09
RRM2	2469252	1.2718	6.45343	7.57314	1	5.62e-11	1.92e-09
TLE2	3846076	-0.241538	6.83121	-7.57168	-1	5.66e-11	1.93e-09
RARRES2	3079005	-0.406176	7.80067	-7.57086	-1	5.68e-11	1.93e-09
TCF20	3962338	0.373781	7.45341	7.56858	1	5.74e-11	1.95e-09
TTTY10	4036155	-0.576048	4.59092	-7.56851	-1	5.74e-11	1.95e-09
ACSL4	4017810	-0.539624	6.50553	-7.56827	-1	5.75e-11	1.95e-09
DCHS2	2790486	-0.314952	4.36498	-7.56629	-1	5.8e-11	1.96e-09
DCAF12	3203855	0.286013	8.31131	7.56622	1	5.8e-11	1.96e-09
TBC1D8	2567447	0.431843	7.3523	7.55753	1	6.03e-11	2.03e-09
KCTD9	3128372	-0.700998	6.57651	-7.54657	-1	6.34e-11	2.13e-09
DROSHA	2851965	0.296613	6.93217	7.54519	1	6.37e-11	2.14e-09
RNASEH2B	3489957	-0.719296	7.29253	-7.54402	-1	6.41e-11	2.15e-09
EIF4G3	2400373	0.414764	7.49369	7.53461	1	6.68e-11	2.24e-09
SPTLC2	3573152	0.446339	7.93295	7.53203	1	6.76e-11	2.26e-09
JPH4	3557666	-0.231401	7.62894	-7.53187	-1	6.77e-11	2.26e-09
PLCL1	2521574	-0.887169	6.00843	-7.53113	-1	6.79e-11	2.26e-09
CLEC2D	3404436	-0.630363	4.85019	-7.52971	-1	6.83e-11	2.27e-09
RGS22	3146455	-0.621805	4.06329	-7.52963	-1	6.83e-11	2.27e-09
PIPOX	3715935	-0.322791	5.6655	-7.52908	-1	6.85e-11	2.27e-09
PTGIS	3908934	-0.542926	7.26339	-7.52536	-1	6.97e-11	2.31e-09
CBR1	3919785	-0.80332	8.37163	-7.52373	-1	7.02e-11	2.32e-09
EFCAB1	3134468	-0.475271	3.97454	-7.52023	-1	7.13e-11	2.35e-09
PDCD11	3262198	0.42182	6.80316	7.5135	1	7.35e-11	2.42e-09
RBM15B	2623154	0.373383	7.21954	7.51229	1	7.38e-11	2.43e-09
RIPK2	3106243	0.618838	7.44125	7.51022	1	7.45e-11	2.45e-09
DKC1	3996667	0.405234	7.72181	7.50842	1	7.51e-11	2.46e-09
NCOR1	3746881	0.543932	7.81675	7.50258	1	7.71e-11	2.52e-09
TRAF7	3644541	0.305307	7.20734	7.49865	1	7.85e-11	2.56e-09
COMMD8	2768145	-0.518982	5.40972	-7.49495	-1	7.98e-11	2.6e-09
ITM2B	3488985	-0.377121	10.9278	-7.49456	-1	7.99e-11	2.6e-09
ALDH3A2	3714068	-0.661938	9.03815	-7.49308	-1	8.05e-11	2.62e-09
HNRNPK	3212294	0.440743	9.00981	7.49276	1	8.06e-11	2.62e-09
APEX1	3527493	0.556702	7.94634	7.48464	1	8.36e-11	2.71e-09
KPNB1	3724782	0.373093	8.8849	7.48075	1	8.5e-11	2.75e-09
UHRF1BP1	2904270	0.341927	6.27071	7.47923	1	8.56e-11	2.76e-09
GLT25D1	3824471	0.351451	7.6825	7.47748	1	8.63e-11	2.78e-09
CLPTM1L	2845879	0.313277	8.48592	7.47596	1	8.69e-11	2.8e-09
GSTM5	2351004	-0.849096	5.66215	-7.47083	-1	8.89e-11	2.86e-09
SHROOM3	2732068	0.505374	7.42691	7.46704	1	9.04e-11	2.9e-09
RCC2	2398894	0.486429	7.96682	7.46558	1	9.1e-11	2.91e-09
ANG	3527597	-0.824205	7.12502	-7.46218	-1	9.24e-11	2.95e-09
TCEAL2	3985008	-1.21813	5.74355	-7.46206	-1	9.24e-11	2.95e-09
MIER1	2340845	-0.429191	7.30115	-7.45958	-1	9.35e-11	2.98e-09
SRM	2396461	0.480848	8.24714	7.45793	1	9.42e-11	2.99e-09
MED12	3980758	0.301969	7.45619	7.45641	1	9.48e-11	3.01e-09
PITPNM3	3743074	-0.231952	6.30449	-7.45395	-1	9.58e-11	3.04e-09
CACNG4	3732092	-0.670004	6.82767	-7.45281	-1	9.63e-11	3.05e-09
TAOK1	3716048	0.358703	7.96314	7.45242	1	9.65e-11	3.05e-09
PHF11	3489481	-0.626274	6.93308	-7.44831	-1	9.83e-11	3.1e-09
PDPK1	3644973	0.390629	7.98195	7.44169	1	1.01e-10	3.19e-09
HIST1H1D	2946353	-0.760583	7.75154	-7.43974	-1	1.02e-10	3.22e-09
CCBL1	3226737	-0.286132	6.18473	-7.43816	-1	1.03e-10	3.23e-09
CBX7	3961023	-0.399233	7.14014	-7.438	-1	1.03e-10	3.23e-09
EIF2C1	2330075	0.308417	7.39398	7.43362	1	1.05e-10	3.29e-09
CSAD	3456006	-0.256906	7.08798	-7.43308	-1	1.05e-10	3.29e-09
GKAP1	3212189	-0.564911	5.25199	-7.42684	-1	1.08e-10	3.38e-09
FEM1B	3599432	-0.241872	9.15852	-7.42417	-1	1.09e-10	3.41e-09
STRBP	3224591	0.445649	5.705	7.42378	1	1.1e-10	3.41e-09
SLC37A4	3394092	-0.467293	7.86041	-7.41272	-1	1.15e-10	3.58e-09
CD200	2636125	-0.613183	6.03135	-7.40933	-1	1.17e-10	3.63e-09
DDAH1	2420832	0.611914	8.76509	7.40098	1	1.21e-10	3.76e-09
NT5C	3770588	-0.262023	7.47314	-7.40002	-1	1.22e-10	3.77e-09
CDK16	3976124	0.272119	7.34212	7.39924	1	1.22e-10	3.78e-09
ZNF187	2900423	-0.411959	6.15627	-7.39829	-1	1.23e-10	3.79e-09
KIF5C	2509900	0.733021	7.97979	7.39712	1	1.24e-10	3.8e-09
2012-09-10	2569908	-0.572345	8.13262	-7.39546	-1	1.24e-10	3.83e-09
CYP3A5	3063406	-1.27441	5.48691	-7.39491	-1	1.25e-10	3.83e-09
ITGB4	3735151	-0.381119	7.19669	-7.3942	-1	1.25e-10	3.84e-09
MOSC1	2381309	0.668985	8.66311	7.39306	1	1.26e-10	3.85e-09
FHL1	3992408	-0.983708	8.09433	-7.39263	-1	1.26e-10	3.85e-09
DNAJC10	2518583	0.644088	8.9095	7.38159	1	1.32e-10	4.04e-09
CLU	3129065	-0.679328	8.65819	-7.3679	-1	1.41e-10	4.28e-09
TPM2	3204721	-0.816841	8.26246	-7.36505	-1	1.43e-10	4.33e-09
RNF175	2790324	-0.317243	5.39995	-7.36481	-1	1.43e-10	4.33e-09
FAM195A	3643114	-0.202518	7.02296	-7.36073	-1	1.45e-10	4.4e-09
KLF3	2723997	0.42017	8.0547	7.35826	1	1.47e-10	4.45e-09
LPAR6	3513514	-0.729527	7.35189	-7.35788	-1	1.47e-10	4.45e-09
SERPINB5	3791782	-0.961539	4.71506	-7.35614	-1	1.48e-10	4.48e-09
XYLB	2617687	0.391874	6.44052	7.35573	1	1.49e-10	4.48e-09
NAA25	3471819	0.394534	6.42238	7.35282	1	1.51e-10	4.53e-09
BMPR2	2523213	0.369741	8.24022	7.35009	1	1.52e-10	4.58e-09
GDPD1	3729014	0.875128	5.29023	7.34869	1	1.53e-10	4.6e-09
FAM107A	2678448	-0.49515	7.17189	-7.345	-1	1.56e-10	4.67e-09
WIF1	3460198	-1.14804	5.85542	-7.33442	-1	1.63e-10	4.89e-09
MRPL37	2337003	0.348385	8.25947	7.33357	1	1.64e-10	4.9e-09
NOLC1	3261492	0.510469	7.7684	7.32639	1	1.69e-10	5.04e-09
ZBED4	3950405	0.344881	6.68102	7.32237	1	1.72e-10	5.13e-09
GNL2	2407191	0.374025	7.84544	7.32037	1	1.74e-10	5.17e-09
PPM1G	2545811	0.325786	7.8903	7.31864	1	1.75e-10	5.2e-09
C11orf30	3340913	0.328553	6.85044	7.31589	1	1.77e-10	5.26e-09
RHPN2	3858852	0.648859	8.60554	7.31034	1	1.82e-10	5.37e-09
WNK1	3400034	0.472599	8.08493	7.3084	1	1.83e-10	5.41e-09
PPIB	3628994	0.486182	9.92283	7.30695	1	1.85e-10	5.44e-09
RSPO2	3148545	-0.918768	6.06844	-7.30488	-1	1.86e-10	5.48e-09
LRP1	3417842	0.46273	8.47275	7.29819	1	1.92e-10	5.64e-09
SERPINF1	3705967	-0.737945	8.198	-7.29702	-1	1.93e-10	5.66e-09
MSL2	2696764	0.418876	8.51726	7.2931	1	1.96e-10	5.76e-09
GTF3C2	2545681	0.239142	7.41233	7.29261	1	1.97e-10	5.76e-09
RBPMS2	3629243	-0.371777	7.66212	-7.29218	-1	1.97e-10	5.76e-09
ABHD6	2626097	-0.35045	6.72168	-7.29073	-1	1.98e-10	5.79e-09
CCDC111	2754371	-0.479252	6.39614	-7.28559	-1	2.03e-10	5.92e-09
MYBBP1A	3742130	0.254591	7.26921	7.27514	1	2.13e-10	6.19e-09
C20orf117	3904594	0.273288	6.46173	7.27445	1	2.13e-10	6.2e-09
C1orf175	2337217	-0.177546	6.27696	-7.27434	-1	2.13e-10	6.2e-09
CRBN	2660648	-0.401524	8.61903	-7.27393	-1	2.14e-10	6.2e-09
KIAA0100	3750872	0.469649	7.83968	7.26547	1	2.22e-10	6.41e-09
FAM13B	2877171	-0.49547	7.78697	-7.26252	-1	2.25e-10	6.49e-09
CNN1	3821263	-0.975017	8.45513	-7.26083	-1	2.27e-10	6.52e-09
ACE	3730601	-0.297561	6.18548	-7.25995	-1	2.28e-10	6.54e-09
ITGB1BP2	3980981	-0.467443	4.78842	-7.25915	-1	2.28e-10	6.55e-09
HNRNPA2B1	3042421	0.333276	10.3725	7.25349	1	2.34e-10	6.7e-09
MGAT4B	2890239	0.253468	7.25483	7.2507	1	2.37e-10	6.78e-09
MDFIC	3019981	-0.365648	7.71253	-7.24984	-1	2.38e-10	6.8e-09
EDNRB	3518766	-1.17313	6.91809	-7.24888	-1	2.39e-10	6.82e-09
ANGPTL6	3850020	-0.199578	6.77999	-7.24834	-1	2.4e-10	6.82e-09
NR3C1	2879312	-0.471694	8.04688	-7.24186	-1	2.47e-10	7.01e-09
CHMP5	3166844	-0.498686	7.60927	-7.23838	-1	2.51e-10	7.11e-09
CANX	2844203	0.376336	11.1238	7.23641	1	2.53e-10	7.17e-09
IQSEC1	2663396	0.240873	7.50877	7.23511	1	2.54e-10	7.2e-09
CNNM3	2494749	0.340043	7.54353	7.23479	1	2.55e-10	7.2e-09
HERC1	3628650	0.392439	7.21479	7.2335	1	2.56e-10	7.23e-09
PECR	2598606	-0.628372	6.1112	-7.23194	-1	2.58e-10	7.27e-09
AIFM1	4021469	0.460236	7.01232	7.22953	1	2.61e-10	7.34e-09
B4GALT3	2440664	0.356164	7.65092	7.21737	1	2.75e-10	7.74e-09
C16orf45	3649714	-0.348734	6.4523	-7.21543	-1	2.77e-10	7.8e-09
EPHA5	2771342	-1.069	5.793	-7.21158	-1	2.82e-10	7.92e-09
PRPH	3413852	-0.213208	7.01796	-7.20246	-1	2.94e-10	8.24e-09
DYNC1I1	3013565	-0.439292	6.12284	-7.19701	-1	3.01e-10	8.42e-09
SIPA1L1	3542847	0.484927	6.68353	7.19696	1	3.01e-10	8.42e-09
BAT2L2	2367154	0.479087	7.95824	7.19472	1	3.04e-10	8.5e-09
PALLD	2751066	-0.663576	7.58468	-7.19273	-1	3.07e-10	8.55e-09
DLK2	2954596	-0.280034	7.25803	-7.19168	-1	3.08e-10	8.58e-09
PRKCB	3653123	-0.561083	6.3402	-7.18954	-1	3.11e-10	8.64e-09
USP54	3294576	0.634188	7.67126	7.18319	1	3.2e-10	8.85e-09
BCL11A	2554975	-0.329716	6.04859	-7.18316	-1	3.2e-10	8.85e-09
CCT3	2438125	0.449251	8.90717	7.18233	1	3.21e-10	8.87e-09
CFH	2373336	-0.745857	6.44074	-7.18065	-1	3.24e-10	8.93e-09
JMJD1C	3291682	0.439261	7.69844	7.18028	1	3.24e-10	8.93e-09
ANKS1A	2904329	0.20307	7.05114	7.16829	1	3.42e-10	9.41e-09
TRAP1	3677752	0.397854	8.01126	7.16303	1	3.5e-10	9.62e-09
AIMP2	2988882	0.425544	7.79711	7.14981	1	3.71e-10	1.02e-08
ADAM32	3095057	-0.807796	4.52756	-7.14941	-1	3.72e-10	1.02e-08
BTBD9	2952497	0.346068	7.13279	7.14694	1	3.76e-10	1.03e-08
SERINC5	2864449	0.702261	10.2261	7.14685	1	3.76e-10	1.03e-08
DOPEY2	3919860	0.474202	7.58941	7.14255	1	3.83e-10	1.05e-08
RRP12	3302240	0.295704	6.72698	7.13741	1	3.92e-10	1.07e-08
DNAJB4	2343289	-0.738482	7.16004	-7.13594	-1	3.95e-10	1.07e-08
FRK	2970897	0.865162	6.4376	7.13158	1	4.02e-10	1.09e-08
C12orf26	3424379	-0.524195	6.0816	-7.13153	-1	4.03e-10	1.09e-08
RAB40A	4016485	-0.617121	5.71795	-7.13034	-1	4.05e-10	1.1e-08
SPEG	2528504	-0.239672	6.52355	-7.12762	-1	4.1e-10	1.11e-08
ARMCX4	3984840	-0.360312	4.94462	-7.12625	-1	4.12e-10	1.11e-08
ACAA1	2669533	-0.386008	8.28288	-7.12558	-1	4.13e-10	1.12e-08
NUP153	2943808	0.249579	7.72587	7.12546	1	4.14e-10	1.12e-08
LMTK2	3014159	0.282399	7.32976	7.12032	1	4.23e-10	1.14e-08
POLE	3479181	0.230257	6.41918	7.11942	1	4.25e-10	1.14e-08
COPG	2641532	0.376962	9.48588	7.11827	1	4.27e-10	1.15e-08
STAG3L4	3006133	-0.558624	5.78969	-7.118	-1	4.27e-10	1.15e-08
NLRC3	3677662	-0.21149	6.57135	-7.1171	-1	4.29e-10	1.15e-08
LSM6	2746269	-0.612974	6.38856	-7.11347	-1	4.36e-10	1.17e-08
HSP90AB1	2908474	0.449515	11.7834	7.11217	1	4.39e-10	1.17e-08
PHYHIPL	3247977	-0.702119	4.78636	-7.11009	-1	4.43e-10	1.18e-08
ISG20L2	2438482	0.430495	6.95598	7.1095	1	4.44e-10	1.18e-08
DAB1	2414558	-0.373322	6.69709	-7.10249	-1	4.58e-10	1.22e-08
EAF2	2638676	-1.21405	6.75835	-7.09856	-1	4.66e-10	1.24e-08
GATAD2B	2436228	0.299894	7.88027	7.08905	1	4.86e-10	1.29e-08
PRC1	3639031	0.519474	5.77081	7.08806	1	4.88e-10	1.29e-08
CLIC6	3919278	-0.461123	6.327	-7.08779	-1	4.89e-10	1.29e-08
RTP4	2657025	-0.457995	7.07222	-7.08412	-1	4.97e-10	1.31e-08
SEMA4G	3260895	-0.628806	6.75794	-7.08385	-1	4.97e-10	1.31e-08
MAP7	2975741	0.535252	8.15058	7.08091	1	5.04e-10	1.33e-08
CD68	3708858	0.477582	7.97254	7.08053	1	5.05e-10	1.33e-08
SCN4B	3393622	-0.211702	6.38205	-7.07704	-1	5.13e-10	1.35e-08
RAP1A	2351872	-0.527903	7.82844	-7.07388	-1	5.2e-10	1.37e-08
C9orf125	3218113	-0.491665	6.23262	-7.0735	-1	5.21e-10	1.37e-08
PDE4D	2858134	-0.527396	7.22965	-7.07299	-1	5.22e-10	1.37e-08
CAPS2	3462630	-0.446438	3.19273	-7.05838	-1	5.57e-10	1.46e-08
ZCCHC4	2721809	-0.33588	6.68325	-7.0582	-1	5.57e-10	1.46e-08
KITLG	3464747	-0.923563	7.02618	-7.0579	-1	5.58e-10	1.46e-08
RELA	3377789	0.32872	8.24076	7.05666	1	5.61e-10	1.46e-08
ZNF185	3995392	-0.61345	6.77997	-7.05612	-1	5.62e-10	1.46e-08
C17orf63	3751058	0.49739	7.04614	7.05174	1	5.73e-10	1.49e-08
EFTUD1	3635776	0.579923	5.23474	7.05156	1	5.74e-10	1.49e-08
GOLGA2	3226431	0.367966	7.75308	7.05134	1	5.74e-10	1.49e-08
ITIH5	3276337	-0.494276	7.16148	-7.04708	-1	5.85e-10	1.52e-08
HLF	3727583	-0.589187	7.32912	-7.04381	-1	5.94e-10	1.54e-08
C16orf11	3642993	-0.189934	7.54385	-7.03516	-1	6.17e-10	1.59e-08
C9orf103	3176933	-0.481373	6.52006	-7.03453	-1	6.19e-10	1.59e-08
GALNT5	2511603	-0.549377	5.38592	-7.03279	-1	6.23e-10	1.6e-08
PCNT	3924573	0.193879	6.36198	7.03211	1	6.25e-10	1.61e-08
RECQL4	3158767	-0.226217	7.03131	-7.02975	-1	6.32e-10	1.62e-08
KIF1B	2319661	0.338001	7.41433	7.02858	1	6.35e-10	1.63e-08
BMPER	2996563	-0.484756	5.96243	-7.02835	-1	6.36e-10	1.63e-08
SLC37A1	3922664	0.634755	8.01072	7.02758	1	6.38e-10	1.63e-08
SCFD2	2769182	0.340415	6.53064	7.02433	1	6.47e-10	1.65e-08
C5orf30	2822492	1.05118	5.91186	7.02149	1	6.55e-10	1.67e-08
COL13A1	3250486	-0.181815	6.01525	-7.01755	-1	6.67e-10	1.7e-08
GTF3C4	3192525	0.353059	7.50755	7.01633	1	6.7e-10	1.71e-08
MAL2	3113180	0.684535	9.82221	7.01601	1	6.71e-10	1.71e-08
DGKE	3727962	-0.490366	6.41771	-7.01532	-1	6.73e-10	1.71e-08
CHRM1	3376317	-0.558085	7.27635	-7.01027	-1	6.89e-10	1.75e-08
CYP4B1	2334932	-0.501739	6.38991	-7.00928	-1	6.92e-10	1.75e-08
PVRL2	3835814	0.383487	8.42672	7.0023	1	7.13e-10	1.81e-08
RBM38	3890597	-0.230102	7.19723	-6.99923	-1	7.23e-10	1.83e-08
SGCB	2768981	-0.675462	7.34449	-6.99827	-1	7.26e-10	1.83e-08
RABGAP1	3188299	-0.356747	8.50672	-6.99782	-1	7.28e-10	1.84e-08
NCOA2	3139722	0.461314	8.09943	6.99715	1	7.3e-10	1.84e-08
KRT222	3756386	-0.514226	3.612	-6.99706	-1	7.3e-10	1.84e-08
DEK	2944068	-0.324186	8.77096	-6.99523	-1	7.36e-10	1.85e-08
PLA1A	2638077	1.07896	6.78661	6.99355	1	7.41e-10	1.86e-08
YWHAB	3886639	0.334668	8.78738	6.99049	1	7.52e-10	1.89e-08
TSLP	2823797	-0.336723	4.48898	-6.99037	-1	7.52e-10	1.89e-08
DUOX1	3592214	-0.401172	6.26541	-6.99008	-1	7.53e-10	1.89e-08
HOXC6	3416301	0.512836	5.44616	6.9895	1	7.55e-10	1.89e-08
BNIP3L	3091000	-0.574309	8.94765	-6.98897	-1	7.57e-10	1.89e-08
ID4	2897453	-0.616326	7.82978	-6.9886	-1	7.58e-10	1.89e-08
SEPW1	3837504	-0.410435	9.2025	-6.9833	-1	7.76e-10	1.93e-08
NT5E	2915828	-0.624048	6.24655	-6.98278	-1	7.78e-10	1.94e-08
NAT10	3326252	0.333697	7.46993	6.98108	1	7.83e-10	1.95e-08
SLC47A1	3713951	-0.293507	6.00329	-6.98097	-1	7.84e-10	1.95e-08
MPPE1	3799167	-0.406175	6.6479	-6.97743	-1	7.96e-10	1.98e-08
CNOT1	3693673	0.405502	8.72744	6.97507	1	8.04e-10	1.99e-08
C7orf60	3068519	-0.459921	7.09127	-6.97495	-1	8.05e-10	1.99e-08
VPS37A	3087555	-0.471571	7.08955	-6.97481	-1	8.05e-10	1.99e-08
LRRC17	3017030	-0.413688	5.17784	-6.97211	-1	8.15e-10	2.01e-08
EPDR1	2997907	-0.529832	7.82986	-6.97209	-1	8.15e-10	2.01e-08
ALCAM	2634494	0.629917	9.67609	6.97082	1	8.2e-10	2.02e-08
IL17RE	2610056	-0.255459	6.68867	-6.96823	-1	8.29e-10	2.04e-08
AFAP1L2	3307851	-0.479466	6.61454	-6.96729	-1	8.33e-10	2.05e-08
ANPEP	3638607	-1.98729	8.53286	-6.96238	-1	8.51e-10	2.09e-08
EIF2AK1	3037193	0.370605	9.12162	6.95826	1	8.66e-10	2.13e-08
ANXA2	3627248	-0.692723	7.67233	-6.95446	-1	8.81e-10	2.16e-08
NUP214	3191900	0.286294	7.55164	6.95385	1	8.83e-10	2.16e-08
MKI67	3312490	0.645133	5.25152	6.95306	1	8.87e-10	2.17e-08
TMEM71	3154185	-0.48149	4.74474	-6.95193	-1	8.91e-10	2.18e-08
MEIS1	2486178	-0.642848	7.04466	-6.95046	-1	8.97e-10	2.19e-08
ILKAP	2605674	-0.295101	6.40565	-6.94996	-1	8.99e-10	2.19e-08
TLK1	2586603	0.415986	8.36887	6.94459	1	9.2e-10	2.24e-08
ADD3	3263555	-1.00257	8.04902	-6.93644	-1	9.54e-10	2.32e-08
DDX26B	3992148	-0.372377	4.1132	-6.93186	-1	9.73e-10	2.36e-08
PFDN1	2878246	-0.393725	7.85315	-6.93142	-1	9.75e-10	2.36e-08
ERCC6	3288707	0.3588	6.32388	6.9279	1	9.91e-10	2.4e-08
LYPD3	3864375	-0.208288	7.16858	-6.92771	-1	9.91e-10	2.4e-08
DPYD	2424524	-0.536743	7.45874	-6.9233	-1	1.01e-09	2.44e-08
SFRP4	3046444	1.41939	7.33922	6.91599	1	1.04e-09	2.52e-08
RAB11A	3598482	0.418262	10.0215	6.91533	1	1.05e-09	2.52e-08
ZNF516	3813840	-0.301831	6.82038	-6.91167	-1	1.06e-09	2.56e-08
PSTPIP2	3806211	-0.49718	6.64027	-6.90715	-1	1.09e-09	2.61e-08
MINA	2685776	0.329481	7.02887	6.90683	1	1.09e-09	2.61e-08
C9orf91	3186207	0.440156	8.2691	6.90251	1	1.11e-09	2.66e-08
CA14	2358092	-0.526131	4.54579	-6.89873	-1	1.13e-09	2.7e-08
PDE7B	2926969	-0.509691	6.19811	-6.89661	-1	1.14e-09	2.72e-08
IL15RA	3275690	-0.18868	7.84924	-6.89056	-1	1.17e-09	2.79e-08
QSOX2	3229797	0.292195	6.5768	6.88853	1	1.18e-09	2.82e-08
ZNF828	3503119	0.487442	6.90397	6.88819	1	1.18e-09	2.82e-08
SLC38A5	4007437	-0.268722	6.21653	-6.88673	-1	1.19e-09	2.83e-08
TPTE2P2	3514879	-0.455068	6.19325	-6.88484	-1	1.2e-09	2.85e-08
CACHD1	2340078	-0.397926	6.43736	-6.88479	-1	1.2e-09	2.85e-08
RNF39	2948188	-0.28101	6.71087	-6.88391	-1	1.2e-09	2.86e-08
ZMPSTE24	2331822	0.487602	8.63904	6.88227	1	1.21e-09	2.88e-08
CFL1	3377886	0.540017	9.5707	6.88174	1	1.21e-09	2.88e-08
DKFZP586I1420	2995320	0.440116	4.97922	6.87996	1	1.22e-09	2.9e-08
PLLP	3693141	-0.399993	7.16603	-6.87871	-1	1.23e-09	2.91e-08
ITGA1	2809128	-0.686529	7.94663	-6.87704	-1	1.24e-09	2.93e-08
DBNDD2	3886867	-0.36246	6.33629	-6.87517	-1	1.25e-09	2.95e-08
SECISBP2	3178611	0.404878	7.28631	6.87091	1	1.27e-09	3e-08
GBP1	2421883	-0.604504	6.75547	-6.86862	-1	1.29e-09	3.03e-08
MPP2	3758692	-0.232593	5.87305	-6.86574	-1	1.3e-09	3.06e-08
HAUS4	3556966	-0.474625	7.53183	-6.86432	-1	1.31e-09	3.08e-08
SNX11	3725083	-0.274028	7.24528	-6.86301	-1	1.32e-09	3.09e-08
KLHL28	3562671	0.347297	7.12493	6.85891	1	1.34e-09	3.15e-08
ZNF655	3014904	-0.951303	7.585	-6.85839	-1	1.35e-09	3.15e-08
ZNF709	3851374	-0.39439	5.4873	-6.85702	-1	1.35e-09	3.17e-08
OGN	3214800	-1.13314	7.2962	-6.85536	-1	1.36e-09	3.19e-08
ADAM33	3895552	-0.148515	6.8622	-6.85447	-1	1.37e-09	3.19e-08
FBXW4	3303913	-0.363286	8.75359	-6.84844	-1	1.41e-09	3.27e-08
TRO	3978579	-0.276425	5.39279	-6.84758	-1	1.41e-09	3.28e-08
PARM1	2731636	-0.837642	8.61471	-6.84707	-1	1.41e-09	3.29e-08
CGRRF1	3536396	-0.431803	5.71494	-6.84088	-1	1.45e-09	3.37e-08
CNNM2	3261971	0.433428	7.15947	6.84022	1	1.46e-09	3.38e-08
ZFP91	3331730	0.231114	7.49092	6.83817	1	1.47e-09	3.41e-08
ATP2B4	2375706	-0.611435	8.43475	-6.83744	-1	1.48e-09	3.41e-08
ABCA2	3230610	0.234674	7.16256	6.83369	1	1.5e-09	3.47e-08
GIPC2	2343334	-0.400309	5.76934	-6.83334	-1	1.5e-09	3.47e-08
TRIM44	3326842	0.338781	7.79151	6.83331	1	1.5e-09	3.47e-08
NR2C2	2612175	0.236725	7.38363	6.82961	1	1.53e-09	3.52e-08
BMPR1A	3256074	-0.493594	8.47069	-6.82844	-1	1.53e-09	3.53e-08
SLC9A7	4006841	0.47818	7.8581	6.82771	1	1.54e-09	3.54e-08
HCP5	2902326	-0.767498	7.09588	-6.82665	-1	1.55e-09	3.55e-08
EPHA2	2397948	-0.209519	6.80391	-6.82656	-1	1.55e-09	3.55e-08
PLEKHA7	3364525	0.25523	6.5097	6.82599	1	1.55e-09	3.56e-08
TMEM38B	3183364	-0.642951	7.19702	-6.82331	-1	1.57e-09	3.59e-08
TPM1	3597338	-0.55305	8.98387	-6.82318	-1	1.57e-09	3.59e-08
MAGED1	3977651	0.509242	9.16949	6.823	1	1.57e-09	3.59e-08
SYNM	3610982	-0.895966	8.66039	-6.82033	-1	1.59e-09	3.63e-08
IGSF1	4021777	-0.386081	4.45669	-6.81988	-1	1.59e-09	3.63e-08
BAT3	2949148	0.249002	7.99707	6.81795	1	1.61e-09	3.66e-08
FABP3	2404418	-0.751286	6.5211	-6.81397	-1	1.64e-09	3.72e-08
CYBASC3	3375307	0.691197	7.40436	6.81387	1	1.64e-09	3.72e-08
RANBP2	2499158	0.487078	9.02496	6.81179	1	1.65e-09	3.75e-08
NKAIN1	2404344	0.783895	6.37494	6.80879	1	1.67e-09	3.79e-08
HR	3127278	-0.140103	7.35006	-6.80491	-1	1.7e-09	3.85e-08
DAAM2	2906333	-0.278355	6.18835	-6.80431	-1	1.71e-09	3.86e-08
SUGP2	3855410	0.261413	6.71859	6.80395	1	1.71e-09	3.86e-08
CORO6	3751590	-0.179534	6.67112	-6.80192	-1	1.72e-09	3.89e-08
HOXB4	3761348	-0.237173	6.66121	-6.79903	-1	1.75e-09	3.93e-08
FGGY	2338487	-0.320832	6.59653	-6.79406	-1	1.78e-09	4.02e-08
SMARCC2	3457455	0.252516	8.43926	6.79311	1	1.79e-09	4.03e-08
C3orf18	2675457	-0.217693	6.66538	-6.79305	-1	1.79e-09	4.03e-08
SUV420H1	3379390	0.4195	7.60437	6.79245	1	1.8e-09	4.03e-08
ATP8A1	2767378	0.565821	8.1604	6.79191	1	1.8e-09	4.04e-08
RSC1A1	2321942	0.457054	8.49989	6.79059	1	1.81e-09	4.06e-08
NAT1	3087947	-0.707234	3.22138	-6.7889	-1	1.83e-09	4.08e-08
WFDC1	3671695	-0.512807	7.57461	-6.78181	-1	1.88e-09	4.2e-08
FMO4	2367086	-0.395655	4.9596	-6.78083	-1	1.89e-09	4.22e-08
SORBS1	3301263	-0.832425	8.23503	-6.77869	-1	1.91e-09	4.25e-08
PRRC1	2827388	0.410374	8.44788	6.7715	1	1.97e-09	4.38e-08
COX3	4037638	0.544709	9.86185	6.77014	1	1.98e-09	4.4e-08
SNAPC1	3539147	-0.491106	6.38861	-6.76917	-1	1.99e-09	4.41e-08
GJC2	2383915	-0.206998	8.36717	-6.76891	-1	1.99e-09	4.41e-08
IQCA1	2604998	-0.26068	4.21095	-6.76706	-1	2.01e-09	4.45e-08
DZIP1	3521372	-0.416704	5.56994	-6.76652	-1	2.01e-09	4.45e-08
TNRC6A	3653398	0.278013	6.40697	6.76572	1	2.02e-09	4.46e-08
GUCY1A3	2748830	0.688053	9.4085	6.76187	1	2.06e-09	4.52e-08
TMC8	3736162	-0.168377	7.44584	-6.76084	-1	2.06e-09	4.54e-08
FGF2	2742109	-0.561132	6.56994	-6.75867	-1	2.08e-09	4.58e-08
ZNF781	3860999	-0.384962	3.05362	-6.75573	-1	2.11e-09	4.63e-08
MST4	3991109	-0.712081	7.94607	-6.75468	-1	2.12e-09	4.65e-08
NOS1	3473524	-0.249095	5.65639	-6.7507	-1	2.16e-09	4.73e-08
CACNA2D1	3058991	-1.32387	7.4861	-6.75037	-1	2.16e-09	4.73e-08
FAM8A1	2896958	-0.218529	8.4243	-6.7502	-1	2.16e-09	4.73e-08
EPB41L4B	3219788	0.479413	6.34255	6.74509	1	2.21e-09	4.83e-08
UBE2R2	3167220	0.373284	7.98328	6.74229	1	2.24e-09	4.89e-08
GPT	3120653	-0.15848	7.11579	-6.7419	-1	2.24e-09	4.89e-08
ZNF643	2331903	0.430549	5.454	6.73952	1	2.27e-09	4.93e-08
CREB3L1	3329206	0.819767	8.11014	6.73789	1	2.28e-09	4.96e-08
ZNF154	3872380	-0.429108	5.85215	-6.73631	-1	2.3e-09	4.98e-08
C14orf179	3544829	-0.291539	6.41803	-6.73608	-1	2.3e-09	4.98e-08
HNRNPUL1	3834089	0.309916	8.54451	6.73486	1	2.31e-09	5e-08
TOP1	3885464	0.357931	9.07877	6.72823	1	2.38e-09	5.15e-08
BMI1	3238491	-0.358673	8.17464	-6.7278	-1	2.39e-09	5.15e-08
CDC42EP4	3770029	-0.253596	7.23752	-6.72762	-1	2.39e-09	5.15e-08
NOXO1	3676328	-0.229054	7.17795	-6.72364	-1	2.43e-09	5.23e-08
RPL39L	2709606	-0.874101	6.13744	-6.72331	-1	2.43e-09	5.24e-08
INO80D	2596162	0.242044	6.85847	6.72298	1	2.44e-09	5.24e-08
FAM46B	2402914	-0.253862	6.30715	-6.72155	-1	2.45e-09	5.27e-08
SLC25A17	3961622	0.487208	7.00945	6.7187	1	2.48e-09	5.33e-08
ESRP1	3107548	0.597446	8.95704	6.71724	1	2.5e-09	5.36e-08
ITGBL1	3499132	0.75272	7.11105	6.71478	1	2.53e-09	5.41e-08
EPSTI1	3511698	-0.57716	5.66575	-6.71406	-1	2.53e-09	5.42e-08
GART	3929721	0.305166	8.25391	6.71134	1	2.57e-09	5.48e-08
ZNF394	3063337	-0.408025	7.45467	-6.71129	-1	2.57e-09	5.48e-08
TDRD7	3181193	-0.44504	6.57086	-6.71092	-1	2.57e-09	5.48e-08
GNL3	2624074	0.392113	8.3495	6.70912	1	2.59e-09	5.52e-08
MGAT4A	2566414	0.611615	6.84506	6.70833	1	2.6e-09	5.53e-08
AS3MT	3261923	-0.741315	6.18299	-6.7055	-1	2.63e-09	5.6e-08
NINL	3901955	-0.254484	6.84028	-6.70207	-1	2.67e-09	5.68e-08
FHDC1	2747961	-0.658696	6.55877	-6.69911	-1	2.71e-09	5.74e-08
PDE5A	2783596	-0.830863	7.56222	-6.69897	-1	2.71e-09	5.74e-08
POLI	3788833	-0.482194	7.91788	-6.69883	-1	2.71e-09	5.74e-08
HLA-E	2901620	-0.452372	9.22667	-6.69873	-1	2.71e-09	5.74e-08
COL9A3	3892974	-0.160863	7.92224	-6.6971	-1	2.73e-09	5.77e-08
PPIP5K1	3621276	0.295986	6.41014	6.69703	1	2.73e-09	5.77e-08
PYCARD	3688311	-0.263167	7.04648	-6.69597	-1	2.74e-09	5.79e-08
STK35	3873699	0.374585	6.83582	6.69498	1	2.76e-09	5.81e-08
EFHD1	2532480	-0.383648	7.30778	-6.68973	-1	2.82e-09	5.94e-08
KLHL5	2724154	-0.602502	7.28563	-6.68549	-1	2.87e-09	6.04e-08
JARID2	2896177	0.321422	6.68687	6.68272	1	2.91e-09	6.1e-08
HECTD1	3559570	0.288014	8.46729	6.68044	1	2.94e-09	6.15e-08
RARB	2614369	-0.440878	6.16309	-6.68013	-1	2.94e-09	6.15e-08
C4orf14	2770427	0.334032	7.7529	6.67922	1	2.95e-09	6.17e-08
CAD	2474341	0.273586	6.96157	6.6765	1	2.99e-09	6.23e-08
ERGIC1	2841184	0.537375	9.73178	6.67459	1	3.01e-09	6.28e-08
BHMT2	2817212	-0.431167	6.2267	-6.67399	-1	3.02e-09	6.29e-08
YLPM1	3544251	0.498424	6.66489	6.67201	1	3.05e-09	6.34e-08
EIF3B	2987441	0.393909	8.43101	6.66971	1	3.08e-09	6.39e-08
VAMP3	2318637	-0.321437	8.60168	-6.66881	-1	3.09e-09	6.41e-08
BRF2	3131720	-0.388143	7.00833	-6.66654	-1	3.12e-09	6.46e-08
TLE3	3631214	0.270211	7.57944	6.66647	1	3.12e-09	6.46e-08
TMEM116	3471769	-0.460914	5.59165	-6.66643	-1	3.12e-09	6.46e-08
KCNQ5	2913277	-0.354979	5.1911	-6.66569	-1	3.13e-09	6.47e-08
RASEF	3211938	0.525299	7.60647	6.6647	1	3.15e-09	6.49e-08
MDH2	3009299	0.377062	9.99657	6.66437	1	3.15e-09	6.5e-08
LPPR3	3844781	-0.151081	7.31102	-6.66019	-1	3.21e-09	6.61e-08
E2F3	2897576	0.452616	5.74466	6.65831	1	3.23e-09	6.66e-08
PLSCR4	2699623	-0.41167	6.67491	-6.6579	-1	3.24e-09	6.67e-08
RPE65	2417500	-0.892993	4.61767	-6.65757	-1	3.25e-09	6.67e-08
SLC19A2	2443335	0.699723	7.64043	6.65721	1	3.25e-09	6.67e-08
NELL1	3323556	-0.965256	5.62549	-6.65369	-1	3.3e-09	6.77e-08
GPM6B	4000155	-0.501682	6.52175	-6.64653	-1	3.41e-09	6.98e-08
KLHL13	4019160	-0.644692	6.31483	-6.64637	-1	3.41e-09	6.98e-08
LEPREL1	2710474	-1.56004	8.30595	-6.64574	-1	3.42e-09	6.99e-08
PPRC1	3261447	0.339712	6.27302	6.64294	1	3.46e-09	7.07e-08
PACS1	3335952	0.364887	7.51051	6.63875	1	3.52e-09	7.19e-08
MRPL34	3824197	-0.307094	8.02205	-6.63821	-1	3.53e-09	7.2e-08
SP100	2531377	-0.428537	6.01353	-6.63739	-1	3.54e-09	7.22e-08
TRAPPC10	3923436	0.26559	7.05435	6.63736	1	3.54e-09	7.22e-08
ADCY5	2692319	-0.275748	6.88763	-6.63446	-1	3.59e-09	7.3e-08
ZMYND8	3908149	0.46931	7.02683	6.63416	1	3.59e-09	7.31e-08
POC1B	3464912	-0.494029	6.41796	-6.63098	-1	3.64e-09	7.4e-08
DOCK4	3068097	0.469301	7.25221	6.62947	1	3.67e-09	7.44e-08
MAP1LC3B	3672830	-0.555273	9.22414	-6.62617	-1	3.72e-09	7.54e-08
PDP1	3107342	0.550563	7.65833	6.62516	1	3.74e-09	7.56e-08
CDH22	3907711	-0.167506	7.22796	-6.62445	-1	3.75e-09	7.58e-08
RAB37	3734413	-0.218614	5.92275	-6.62156	-1	3.8e-09	7.67e-08
UCK2	2365210	0.492581	7.99129	6.61796	1	3.86e-09	7.78e-08
PNCK	4026624	-0.225074	6.61328	-6.61777	-1	3.86e-09	7.78e-08
ST14	3356175	0.448771	8.21824	6.61411	1	3.92e-09	7.9e-08
ZDHHC2	3087501	-0.625293	7.89395	-6.61396	-1	3.93e-09	7.9e-08
ACTA2	3299504	-0.688524	11.2286	-6.61233	-1	3.95e-09	7.95e-08
ATP13A1	3855910	0.284341	7.42458	6.60979	1	4e-09	8.03e-08
PIK3C2G	3406880	-0.326772	3.58363	-6.60852	-1	4.02e-09	8.07e-08
USP9X	3974708	0.296196	8.34127	6.60612	1	4.06e-09	8.14e-08
EIF2C2	3156193	0.322734	7.24109	6.60452	1	4.09e-09	8.19e-08
ZAR1	2726396	-0.194648	7.31021	-6.60402	-1	4.1e-09	8.2e-08
SPTLC3	3876990	-0.585242	5.21414	-6.60222	-1	4.13e-09	8.26e-08
CACNA2D3	2624639	-0.288233	5.0218	-6.60115	-1	4.15e-09	8.29e-08
EIF3I	2328808	0.294657	10.2574	6.59294	1	4.3e-09	8.59e-08
DERA	3406493	-0.429902	6.65119	-6.59146	-1	4.33e-09	8.63e-08
UBE2Q1	2436716	0.312576	7.64745	6.5899	1	4.36e-09	8.68e-08
C22orf9	3963676	0.296478	7.12781	6.58273	1	4.5e-09	8.95e-08
CLDN3	3056292	0.680689	8.99004	6.58192	1	4.51e-09	8.98e-08
ITGA7	3457101	-0.292325	6.85205	-6.58117	-1	4.53e-09	9e-08
CAT	3326400	-0.54248	9.47655	-6.57847	-1	4.58e-09	9.09e-08
PCDH7	2722823	-0.411639	6.5488	-6.57646	-1	4.62e-09	9.17e-08
SGCA	3726252	-0.318798	6.68022	-6.57387	-1	4.68e-09	9.26e-08
SMTN	3942681	-0.300019	7.58087	-6.5735	-1	4.68e-09	9.27e-08
FLNA	4027176	-0.635653	9.82104	-6.57219	-1	4.71e-09	9.31e-08
PCP4	3921599	-1.32067	9.49842	-6.57118	-1	4.73e-09	9.35e-08
CCDC60	3434048	-0.487553	5.87335	-6.56257	-1	4.91e-09	9.69e-08
IARS2	2380991	0.396706	8.23078	6.56187	1	4.93e-09	9.71e-08
HDAC1	2328868	0.471446	8.95284	6.55468	1	5.08e-09	1e-07
ASH1L	2437417	0.292657	8.13107	6.55047	1	5.18e-09	1.02e-07
PDGFD	3389077	-0.635717	6.4159	-6.54923	-1	5.2e-09	1.02e-07
NIPAL3	2325410	-1.14188	8.88276	-6.54824	-1	5.23e-09	1.03e-07
ST6GALNAC4	3226181	-0.191405	7.01499	-6.54823	-1	5.23e-09	1.03e-07
CCDC146	3009838	-0.537691	4.99163	-6.54775	-1	5.24e-09	1.03e-07
VSIG2	3396084	-0.701283	7.15655	-6.54521	-1	5.3e-09	1.04e-07
CHRNA7	3587226	-0.295522	6.38241	-6.54012	-1	5.41e-09	1.06e-07
EML4	2478748	0.489803	7.71148	6.53967	1	5.43e-09	1.06e-07
COL20A1	3893338	-0.12555	7.42266	-6.53919	-1	5.44e-09	1.06e-07
SLC12A8	2693014	0.40763	6.85576	6.53678	1	5.49e-09	1.07e-07
FLII	3748188	0.258884	7.83326	6.53559	1	5.52e-09	1.08e-07
METTL7A	3414739	-0.846466	7.43811	-6.53446	-1	5.55e-09	1.08e-07
TGFB3	3572517	-1.21895	7.86294	-6.53402	-1	5.56e-09	1.08e-07
FAM122C	3991814	-0.290947	6.01435	-6.53363	-1	5.57e-09	1.08e-07
EPHX2	3091403	-0.847235	8.03827	-6.53291	-1	5.59e-09	1.09e-07
ZNF415	3870104	-0.549341	5.70869	-6.53106	-1	5.63e-09	1.09e-07
FAM89A	2460422	-0.288969	6.83607	-6.53013	-1	5.65e-09	1.1e-07
RRS1	3101622	0.539163	6.69046	6.52711	1	5.73e-09	1.11e-07
HNRNPR	2401275	0.301646	9.22885	6.52619	1	5.75e-09	1.11e-07
LEPROTL1	3092276	-0.46695	7.87929	-6.52493	-1	5.78e-09	1.12e-07
CDON	3396770	0.653706	6.40901	6.52473	1	5.79e-09	1.12e-07
SLC15A1	3522327	-0.787183	5.71682	-6.52409	-1	5.81e-09	1.12e-07
AATF	3719362	0.351608	6.991	6.52115	1	5.88e-09	1.13e-07
TMEM2	3209384	0.784174	7.2202	6.51973	1	5.92e-09	1.14e-07
RNF170	3133479	-0.499122	7.05677	-6.51907	-1	5.93e-09	1.14e-07
SHD	3817420	-0.234757	6.8175	-6.51594	-1	6.01e-09	1.16e-07
IL17RC	2610094	-0.22308	7.68538	-6.51027	-1	6.16e-09	1.19e-07
KIAA0319L	2406139	0.387784	8.18165	6.5095	1	6.19e-09	1.19e-07
C11orf70	3346412	-0.440606	3.66609	-6.50917	-1	6.19e-09	1.19e-07
NUDT15	3488942	-0.369202	7.26067	-6.50664	-1	6.26e-09	1.2e-07
TLE1	3211579	0.480498	7.68987	6.50596	1	6.28e-09	1.2e-07
NTN4	3466556	-1.18076	7.84437	-6.50391	-1	6.34e-09	1.21e-07
CDKL1	3563861	-0.247026	5.11259	-6.50369	-1	6.34e-09	1.21e-07
RBBP6	3653317	0.332499	6.88216	6.50137	1	6.41e-09	1.22e-07
PCDHB8	2832387	1.46117	3.44821	6.50134	1	6.41e-09	1.22e-07
CRIP3	2954506	-0.234328	6.67974	-6.49838	-1	6.49e-09	1.24e-07
TGFBRAP1	2568630	0.388176	7.26408	6.49777	1	6.51e-09	1.24e-07
C20orf11	3893072	0.372879	8.22691	6.49727	1	6.52e-09	1.24e-07
SLMO1	3779612	-0.175555	6.16322	-6.49649	-1	6.54e-09	1.24e-07
FAP	2584134	0.706151	4.52689	6.49342	1	6.63e-09	1.26e-07
ULK3	3633109	0.270313	7.33049	6.49087	1	6.71e-09	1.27e-07
SLC46A1	3750685	0.375828	7.46385	6.4906	1	6.71e-09	1.27e-07
RGN	3975935	-0.5314	5.22692	-6.4879	-1	6.79e-09	1.29e-07
TWISTNB	3040454	0.503495	7.3265	6.48664	1	6.83e-09	1.29e-07
PRTN3	3815223	-0.220638	7.14293	-6.4865	-1	6.83e-09	1.29e-07
HMGCLL1	2958117	-0.790664	4.92766	-6.48464	-1	6.89e-09	1.3e-07
PDLIM5	2736322	0.519962	10.037	6.48344	1	6.93e-09	1.31e-07
C7orf58	3021158	-0.773336	8.03352	-6.48248	-1	6.96e-09	1.31e-07
SETD7	2786657	0.34718	8.62354	6.47764	1	7.1e-09	1.34e-07
HIRA	3952637	0.269077	7.18434	6.47696	1	7.12e-09	1.34e-07
RCC1	2327482	0.452339	6.59469	6.47557	1	7.17e-09	1.35e-07
PRICKLE2	2679917	-0.354354	6.53039	-6.47498	-1	7.19e-09	1.35e-07
CSNK1E	3960478	0.320854	7.95208	6.47442	1	7.2e-09	1.35e-07
EMILIN2	3776279	-0.33958	10.5793	-6.47083	-1	7.32e-09	1.37e-07
PUS7	3066436	0.445077	6.09598	6.46988	1	7.35e-09	1.37e-07
KIAA1009	2962998	-0.357949	4.90343	-6.46732	-1	7.43e-09	1.39e-07
CDH3	3666366	-0.600691	7.40184	-6.46706	-1	7.44e-09	1.39e-07
ERLEC1	2482230	-0.600964	8.90309	-6.46703	-1	7.44e-09	1.39e-07
EDEM1	2608801	0.367647	7.74721	6.46697	1	7.44e-09	1.39e-07
SFPQ	2406064	0.32878	8.8197	6.46665	1	7.45e-09	1.39e-07
NMI	2580955	-0.551803	5.46195	-6.46547	-1	7.49e-09	1.39e-07
KIAA1586	2911257	-0.423631	6.3395	-6.46326	-1	7.56e-09	1.41e-07
RNF185	3942805	-0.42666	7.37512	-6.46324	-1	7.56e-09	1.41e-07
ZNF652	3761737	0.525392	7.80509	6.4631	1	7.57e-09	1.41e-07
TNS1	2599153	-0.629524	8.42945	-6.46136	-1	7.62e-09	1.41e-07
ATP5C1	3234140	-0.261553	9.9572	-6.45949	-1	7.68e-09	1.42e-07
NCOA6	3903525	0.240668	7.01931	6.45914	1	7.7e-09	1.43e-07
ADAMTS5	3927480	-0.537764	5.7948	-6.45538	-1	7.82e-09	1.45e-07
SPON1	3321361	-0.543488	6.97303	-6.45407	-1	7.87e-09	1.46e-07
HIST2H2AB	2434129	-0.911237	10.0187	-6.45241	-1	7.92e-09	1.46e-07
DNAJC11	2394841	0.282046	6.90967	6.45239	1	7.92e-09	1.46e-07
MET	3020343	-0.66243	6.60813	-6.45001	-1	8.01e-09	1.48e-07
PRMT2	3924783	-0.288073	7.61386	-6.44966	-1	8.02e-09	1.48e-07
SAFB	3817984	0.381204	7.79474	6.44511	1	8.18e-09	1.5e-07
CTCF	3665603	0.272877	8.13179	6.44369	1	8.23e-09	1.51e-07
FOXRED2	3959613	0.381573	6.99798	6.44336	1	8.24e-09	1.51e-07
POGZ	2435044	0.358767	7.82689	6.435	1	8.54e-09	1.57e-07
ADAMTS17	3641633	-0.158561	6.68761	-6.43217	-1	8.65e-09	1.58e-07
PRCC	2361731	0.253996	7.45965	6.43011	1	8.73e-09	1.6e-07
YAF2	3451264	-0.410915	6.64708	-6.42756	-1	8.82e-09	1.61e-07
PRDX5	3334501	-0.244364	9.3496	-6.42098	-1	9.08e-09	1.66e-07
ZNF264	3843058	0.40268	6.26847	6.42037	1	9.1e-09	1.66e-07
C20orf201	3914327	-0.227146	8.11896	-6.42034	-1	9.1e-09	1.66e-07
STIL	2411228	0.580467	4.89831	6.41923	1	9.15e-09	1.67e-07
ENO1	2395490	0.515221	10.0259	6.41737	1	9.22e-09	1.68e-07
PUM1	2404254	0.298722	8.5662	6.4165	1	9.26e-09	1.68e-07
ABCG1	3922444	0.370599	7.29614	6.41322	1	9.39e-09	1.71e-07
ACO2	3946889	0.243258	8.58285	6.40935	1	9.55e-09	1.73e-07
ELP3	3091628	-0.434452	7.73711	-6.40824	-1	9.59e-09	1.74e-07
LGR6	2375144	-0.275752	5.85332	-6.40611	-1	9.68e-09	1.75e-07
PDLIM1	3301218	-0.435685	7.81446	-6.40509	-1	9.73e-09	1.76e-07
ARL6IP1	3683037	0.487798	11.1305	6.40464	1	9.74e-09	1.76e-07
SLC27A2	3593575	0.815479	6.55861	6.40458	1	9.75e-09	1.76e-07
C5orf62	2835662	-0.195607	7.34898	-6.40365	-1	9.79e-09	1.77e-07
PPP1R12C	3871043	-0.184424	7.74662	-6.40201	-1	9.86e-09	1.78e-07
C11orf31	3331603	-0.294558	8.06954	-6.40052	-1	9.92e-09	1.79e-07
LAMC1	2371065	0.581367	8.32543	6.39968	1	9.96e-09	1.79e-07
GGT7	3903598	-0.376721	6.72513	-6.39935	-1	9.97e-09	1.79e-07
C2orf86	2556017	-0.350133	6.26831	-6.39847	-1	1e-08	1.8e-07
LRRC8B	2345880	0.478503	7.20748	6.39812	1	1e-08	1.8e-07
CYP2S1	3833992	-0.180693	6.70438	-6.39399	-1	1.02e-08	1.83e-07
RBM10	3975987	0.187075	7.49581	6.39054	1	1.04e-08	1.86e-07
GRAMD1A	3830002	0.257202	7.79533	6.38736	1	1.05e-08	1.88e-07
ZNF383	3831774	-0.433181	6.57844	-6.38724	-1	1.05e-08	1.88e-07
LBH	2475678	1.06789	7.95636	6.3867	1	1.05e-08	1.88e-07
ANK3	3290875	0.452729	7.46357	6.38596	1	1.06e-08	1.89e-07
SLC27A4	3190366	0.306351	7.44795	6.38587	1	1.06e-08	1.89e-07
UGP2	2485257	-0.43838	8.49626	-6.38542	-1	1.06e-08	1.89e-07
CDADC1	3489350	-0.347453	5.9525	-6.38525	-1	1.06e-08	1.89e-07
UBA7	2674762	-0.348341	6.95941	-6.38456	-1	1.06e-08	1.89e-07
VKORC1L1	3005266	0.384518	7.24157	6.38341	1	1.07e-08	1.9e-07
ZC3H11A	2375810	0.439936	9.09835	6.37886	1	1.09e-08	1.94e-07
IFT81	3431426	-0.32792	5.667	-6.37589	-1	1.1e-08	1.96e-07
C16orf72	3647632	0.242151	8.11424	6.37448	1	1.11e-08	1.97e-07
SYTL1	2326993	-0.286768	7.17581	-6.37331	-1	1.12e-08	1.98e-07
IRF2	2796384	-0.284631	8.32235	-6.37249	-1	1.12e-08	1.98e-07
AR	3979912	0.4137	8.12491	6.37198	1	1.12e-08	1.99e-07
GTPBP1	3945396	0.284183	7.25109	6.37061	1	1.13e-08	2e-07
APLP2	3356115	0.38366	11.2164	6.37029	1	1.13e-08	2e-07
EFCAB7	2339740	-0.356403	5.5637	-6.36984	-1	1.13e-08	2e-07
F10	3502437	-0.33193	6.75085	-6.36711	-1	1.15e-08	2.02e-07
THY1	3394412	0.471502	6.43152	6.36384	1	1.16e-08	2.05e-07
RGS9	3731543	-0.269085	5.69106	-6.36369	-1	1.16e-08	2.05e-07
C2orf84	2473026	-0.270375	4.9629	-6.36263	-1	1.17e-08	2.06e-07
PLCD4	2527895	-0.298075	5.14302	-6.36237	-1	1.17e-08	2.06e-07
GOLIM4	2704267	0.410212	7.25693	6.35725	1	1.2e-08	2.1e-07
HNRNPF	3286286	0.279378	9.4188	6.35574	1	1.2e-08	2.11e-07
LARGE	3958658	-0.302947	7.06109	-6.35506	-1	1.21e-08	2.12e-07
TUBGCP2	3315114	0.272937	7.48573	6.3534	1	1.22e-08	2.13e-07
ABCA7	3815416	-0.116796	6.99621	-6.35169	-1	1.22e-08	2.14e-07
FNBP1L	2347132	0.536505	8.04451	6.34692	1	1.25e-08	2.19e-07
ZNF721	2756404	0.394452	6.91007	6.34057	1	1.29e-08	2.24e-07
GSPT1	3680610	0.363528	9.53988	6.34023	1	1.29e-08	2.25e-07
FAM38A	3704376	0.297501	7.62453	6.33889	1	1.29e-08	2.26e-07
GAS1	3213120	-0.293729	6.94043	-6.33872	-1	1.3e-08	2.26e-07
SVIL	3282974	-0.602618	8.1074	-6.33479	-1	1.32e-08	2.29e-07
RAB9B	4016639	-0.476959	6.69654	-6.334	-1	1.32e-08	2.3e-07
YARS	2405192	0.385586	7.55344	6.33367	1	1.32e-08	2.3e-07
IKBKAP	3219547	0.278229	7.49933	6.332	1	1.33e-08	2.31e-07
UBR5	3147321	0.415655	8.33154	6.32955	1	1.35e-08	2.34e-07
GNB2L1	2891052	0.320534	11.6793	6.32848	1	1.35e-08	2.35e-07
PCDH18	4047493	-0.507703	7.32493	-6.32533	-1	1.37e-08	2.38e-07
FUBP1	2419235	0.321116	8.45937	6.32431	1	1.38e-08	2.39e-07
ANO7	2536217	-0.613584	8.03579	-6.32413	-1	1.38e-08	2.39e-07
SUPT5H	3833040	0.207951	7.33671	6.32288	1	1.39e-08	2.4e-07
MKX	3282463	-0.42679	7.55745	-6.32022	-1	1.4e-08	2.42e-07
ZCCHC6	3212976	0.617629	8.26924	6.31683	1	1.42e-08	2.46e-07
DNAH5	2849056	1.12648	6.3558	6.31662	1	1.42e-08	2.46e-07
MRPL1	2732611	-0.333902	6.93988	-6.31112	-1	1.46e-08	2.51e-07
KDELC2	3390180	-0.459395	7.5842	-6.3086	-1	1.47e-08	2.54e-07
ST3GAL5	2562529	-0.488227	5.82063	-6.30734	-1	1.48e-08	2.55e-07
DUOXA1	3622239	-0.269328	6.88174	-6.30689	-1	1.49e-08	2.55e-07
PAK2	2659577	0.353351	7.95672	6.30672	1	1.49e-08	2.55e-07
TNFRSF19	3481410	-1.28494	7.68107	-6.30618	-1	1.49e-08	2.56e-07
ADRBK1	3336801	0.256719	7.86804	6.30609	1	1.49e-08	2.56e-07
VPS26B	3357279	0.392403	7.71649	6.30516	1	1.5e-08	2.56e-07
ATP11B	2654855	0.572579	7.62524	6.30207	1	1.52e-08	2.6e-07
ZBTB46	3914114	-0.191692	6.86071	-6.30122	-1	1.52e-08	2.6e-07
TOP2A	3756193	1.01176	5.08123	6.29916	1	1.54e-08	2.63e-07
GRSF1	2772614	0.298397	8.54399	6.29864	1	1.54e-08	2.63e-07
NFATC4	3529908	-0.180106	6.64528	-6.29811	-1	1.54e-08	2.63e-07
C10orf140	3280787	-0.199073	5.88002	-6.29485	-1	1.56e-08	2.67e-07
INTU	2742829	-0.315588	5.43429	-6.2934	-1	1.57e-08	2.68e-07
GFPT1	2558045	0.410647	9.92783	6.29335	1	1.57e-08	2.68e-07
ANAPC16	3251353	-0.456941	8.31039	-6.29238	-1	1.58e-08	2.69e-07
GTPBP4	3231774	0.317685	7.65763	6.29218	1	1.58e-08	2.69e-07
AMT	2674501	-0.471877	6.73209	-6.29213	-1	1.58e-08	2.69e-07
FLNC	3023149	-0.528217	7.71376	-6.29081	-1	1.59e-08	2.7e-07
MBOAT2	2539607	0.787832	8.70721	6.28625	1	1.62e-08	2.75e-07
PSIP1	3199790	-0.391855	7.15399	-6.28473	-1	1.63e-08	2.77e-07
GOLGA7	3095719	-0.466991	8.69121	-6.28255	-1	1.65e-08	2.79e-07
NOL6	3203582	0.300658	7.10801	6.28236	1	1.65e-08	2.79e-07
RAB14	3223872	0.382403	8.62245	6.28165	1	1.66e-08	2.79e-07
GSTM4	2350922	-0.486092	6.38718	-6.28149	-1	1.66e-08	2.79e-07
SF1	3377044	0.240154	8.37979	6.28143	1	1.66e-08	2.79e-07
NTNG2	3192353	-0.289152	6.38156	-6.28142	-1	1.66e-08	2.79e-07
C19orf66	3820310	-0.182403	7.50351	-6.27704	-1	1.69e-08	2.84e-07
PHF5A	3961955	-0.296954	8.31556	-6.2758	-1	1.7e-08	2.86e-07
B2M	3592023	-0.530331	11.8076	-6.27401	-1	1.71e-08	2.88e-07
UFM1	3486025	-0.348274	8.59737	-6.27236	-1	1.72e-08	2.89e-07
RAP1GAP2	3706439	0.392132	7.09816	6.27189	1	1.73e-08	2.9e-07
ARPC5	2447454	-0.250885	8.94356	-6.27058	-1	1.74e-08	2.91e-07
AKR1B1	3073981	-0.311452	7.4043	-6.27011	-1	1.74e-08	2.92e-07
DDX27	3888217	0.237571	7.11596	6.2695	1	1.75e-08	2.92e-07
RGP1	3168136	0.269866	6.86655	6.26782	1	1.76e-08	2.94e-07
CNOT2	3421897	0.300579	7.27075	6.26704	1	1.76e-08	2.95e-07
TMEM158	2671787	-0.214731	8.20884	-6.26505	-1	1.78e-08	2.97e-07
CYP4X1	2334986	-0.838327	6.47783	-6.26418	-1	1.79e-08	2.98e-07
TLCD1	3751042	0.668656	6.01643	6.26402	1	1.79e-08	2.98e-07
SYNJ2	2933392	0.428925	7.05209	6.26312	1	1.79e-08	2.99e-07
KIAA0317	3572041	0.368439	7.32601	6.26205	1	1.8e-08	3e-07
ARL8B	2608765	-0.302798	8.54129	-6.26147	-1	1.81e-08	3.01e-07
JMY	2817291	0.381612	6.80642	6.25981	1	1.82e-08	3.02e-07
FBXO3	3368748	-0.248074	7.52006	-6.25802	-1	1.83e-08	3.04e-07
PATL1	3374746	0.362718	6.59211	6.25785	1	1.83e-08	3.04e-07
PLA2G7	2955827	1.24935	8.76263	6.25777	1	1.84e-08	3.04e-07
EZR	2981912	0.399345	8.97368	6.25533	1	1.85e-08	3.07e-07
HS2ST1	2345196	0.632163	8.25164	6.25337	1	1.87e-08	3.1e-07
OPTN	3235726	-0.450941	7.19903	-6.25281	-1	1.87e-08	3.1e-07
LRRC6	3154136	-0.606239	5.23063	-6.25156	-1	1.88e-08	3.11e-07
ADAM8	3315024	-0.133399	7.11479	-6.25155	-1	1.89e-08	3.11e-07
SH2D3A	3848159	-0.210013	7.32308	-6.24941	-1	1.9e-08	3.14e-07
RASGRF2	2817941	-0.324651	6.08525	-6.2454	-1	1.94e-08	3.19e-07
OSBP	3374698	0.302575	8.07296	6.24538	1	1.94e-08	3.19e-07
EVC2	2758978	-0.172223	5.42561	-6.24241	-1	1.96e-08	3.23e-07
CTNND2	2848589	0.370975	6.58822	6.23911	1	1.99e-08	3.27e-07
ADAM11	3723128	-0.152154	6.76525	-6.23662	-1	2.01e-08	3.31e-07
BMP2K	2732942	0.279579	6.39643	6.23536	1	2.02e-08	3.32e-07
SMG7	2371255	0.296098	7.11529	6.23292	1	2.04e-08	3.35e-07
NUDT18	3127259	-0.16311	7.17109	-6.23156	-1	2.05e-08	3.37e-07
TFCP2	3454680	0.380709	7.65029	6.23017	1	2.07e-08	3.39e-07
SPDEF	2951191	0.508568	9.15584	6.22921	1	2.07e-08	3.4e-07
KDM3B	2830742	0.236622	8.21151	6.22743	1	2.09e-08	3.42e-07
GRIK5	3863380	-0.144383	6.7026	-6.22585	-1	2.1e-08	3.44e-07
EMX1	2488596	-0.207816	8.04671	-6.22543	-1	2.11e-08	3.45e-07
BIK	3947604	0.368697	6.81707	6.2241	1	2.12e-08	3.47e-07
ANXA2P2	3167110	-0.826626	8.60398	-6.2238	-1	2.12e-08	3.47e-07
CPNE6	3529467	-0.251209	5.87806	-6.22365	-1	2.12e-08	3.47e-07
PRKG2	2775214	-1.00482	5.87974	-6.2222	-1	2.14e-08	3.49e-07
SP1	3415969	0.314132	8.12956	6.21913	1	2.17e-08	3.53e-07
TNRC6C	3736087	0.236568	7.06038	6.2183	1	2.17e-08	3.54e-07
ELAVL2	3201784	1.006	4.82294	6.21757	1	2.18e-08	3.55e-07
RHBDD1	2530330	-0.392526	7.87489	-6.21722	-1	2.18e-08	3.55e-07
EI24	3354731	0.460097	7.95671	6.21317	1	2.22e-08	3.61e-07
GBA2	3204833	0.316203	7.02472	6.21311	1	2.22e-08	3.61e-07
MAX	3568667	-0.26865	6.63973	-6.21216	-1	2.23e-08	3.62e-07
DEPDC7	3325820	-0.258811	4.63417	-6.21177	-1	2.24e-08	3.62e-07
ZCCHC24	3296981	-0.267143	7.50641	-6.21155	-1	2.24e-08	3.62e-07
ICA1	3038065	0.367008	7.10297	6.21118	1	2.24e-08	3.63e-07
JAG1	3897505	0.961705	8.67424	6.211	1	2.24e-08	3.63e-07
KIAA1704	3488022	-0.354943	7.15061	-6.21042	-1	2.25e-08	3.63e-07
TIMM13	3845899	0.289272	7.60935	6.20846	1	2.27e-08	3.66e-07
CNKSR3	2980516	0.500332	6.84061	6.20679	1	2.28e-08	3.68e-07
KCNH3	3414029	-0.145025	6.79761	-6.20492	-1	2.3e-08	3.71e-07
SSBP2	2864849	-0.394777	7.78311	-6.20237	-1	2.33e-08	3.75e-07
MAPK6	3594129	0.434228	7.67988	6.20184	1	2.33e-08	3.75e-07
ALG6	2339682	0.550248	5.37252	6.20179	1	2.33e-08	3.75e-07
CD2AP	2909404	0.44758	8.59654	6.20141	1	2.34e-08	3.76e-07
CHML	2463515	0.563252	5.6167	6.2008	1	2.34e-08	3.76e-07
MLEC	3434525	0.441821	9.02763	6.19713	1	2.38e-08	3.82e-07
HSD17B4	2825733	0.669401	9.34701	6.19698	1	2.38e-08	3.82e-07
DTNA	3784208	-0.510964	6.07504	-6.19632	-1	2.39e-08	3.83e-07
ACAT2	2934131	-0.752605	7.58095	-6.19559	-1	2.4e-08	3.84e-07
GATA3	3234277	-0.345296	6.54933	-6.18825	-1	2.47e-08	3.96e-07
MARCKSL1	2404999	0.241652	9.02213	6.18741	1	2.48e-08	3.97e-07
MKKS	3897431	-0.403464	5.88413	-6.18721	-1	2.48e-08	3.97e-07
NSD1	2842951	0.249055	7.1914	6.18682	1	2.49e-08	3.97e-07
C10orf12	3259703	0.53149	5.59055	6.18625	1	2.49e-08	3.98e-07
DARS2	2367843	0.42971	7.32932	6.18372	1	2.52e-08	4.02e-07
BCR	3939183	0.225175	7.22966	6.18037	1	2.56e-08	4.07e-07
PDPN	2321182	-0.304062	6.70689	-6.17898	-1	2.57e-08	4.09e-07
SCRN1	3043895	-0.488256	8.18004	-6.17632	-1	2.6e-08	4.14e-07
C4orf42	2714644	0.454906	6.56165	6.17617	1	2.6e-08	4.14e-07
QTRTD1	2636726	0.339211	6.94787	6.17389	1	2.63e-08	4.17e-07
PREP	2967321	0.411987	7.44894	6.17333	1	2.64e-08	4.18e-07
CANT1	3772775	0.449025	8.90428	6.17242	1	2.65e-08	4.19e-07
PDZD8	3308619	0.378843	7.87151	6.17179	1	2.65e-08	4.2e-07
TMEM220	3745525	-0.797993	6.79347	-6.17114	-1	2.66e-08	4.21e-07
NME1	3726934	0.410077	7.49224	6.16232	1	2.76e-08	4.37e-07
ADRA1D	3895891	-0.240726	6.37694	-6.16158	-1	2.77e-08	4.38e-07
LPHN3	2728938	-0.506635	5.16412	-6.16075	-1	2.78e-08	4.39e-07
FZD10	3437780	-0.210993	7.36352	-6.15818	-1	2.81e-08	4.44e-07
ZNF587	3843566	0.450169	5.94394	6.15499	1	2.85e-08	4.5e-07
ODF2	3190463	0.316155	7.08813	6.15393	1	2.86e-08	4.51e-07
WDR26	2458082	0.348116	8.33028	6.15212	1	2.89e-08	4.54e-07
KCNH8	2613293	0.643891	5.29463	6.15128	1	2.9e-08	4.56e-07
C20orf177	3891643	-0.462465	6.58851	-6.14982	-1	2.91e-08	4.58e-07
HIST1H2AC	2899152	-0.465641	10.1111	-6.14766	-1	2.94e-08	4.62e-07
LTC4S	2844461	-0.212631	7.7973	-6.14672	-1	2.95e-08	4.64e-07
KLHDC2	3534923	-0.321206	8.35293	-6.14595	-1	2.96e-08	4.65e-07
GPR98	2819779	0.527831	5.45378	6.14417	1	2.99e-08	4.68e-07
CLIC3	3230594	-0.201246	6.62927	-6.14366	-1	2.99e-08	4.68e-07
AKAP9	3012381	0.335091	7.02201	6.14262	1	3.01e-08	4.7e-07
BRD3	3229042	0.24149	7.98999	6.14095	1	3.03e-08	4.73e-07
USHBP1	3854311	-0.148204	6.33941	-6.13874	-1	3.06e-08	4.77e-07
MARK2	3334025	0.243459	7.80881	6.13773	1	3.07e-08	4.79e-07
CHMP4A	3557947	-0.64251	7.44601	-6.13741	-1	3.07e-08	4.79e-07
BCAN	2361635	-0.160496	6.54126	-6.13628	-1	3.09e-08	4.81e-07
SSTR1	3533184	0.725191	6.70941	6.1362	1	3.09e-08	4.81e-07
ZFAND2A	3035135	-0.532533	7.02951	-6.13594	-1	3.09e-08	4.81e-07
CASQ1	2362991	-0.350563	5.42104	-6.13582	-1	3.09e-08	4.81e-07
C17orf108	3750430	-0.529996	5.55373	-6.13564	-1	3.1e-08	4.81e-07
WWC1	2839543	0.395174	7.06819	6.13501	1	3.11e-08	4.82e-07
TARP	3046556	2.0128	8.35267	6.13464	1	3.11e-08	4.83e-07
SF3B2	3335907	0.298386	8.04523	6.13263	1	3.14e-08	4.86e-07
MAST4	2812690	-0.226994	8.13573	-6.13252	-1	3.14e-08	4.86e-07
RSPO3	2924851	-0.912805	5.41742	-6.13231	-1	3.14e-08	4.87e-07
SEMA6D	3592755	-0.445156	5.29993	-6.12647	-1	3.22e-08	4.98e-07
FBXO7	3943414	-0.269754	8.59904	-6.12454	-1	3.25e-08	5.02e-07
SLC36A1	2835848	0.930318	7.70179	6.12373	1	3.26e-08	5.03e-07
CD38	2719656	-1.70635	8.30741	-6.12292	-1	3.27e-08	5.05e-07
TXNDC5	2940826	0.34339	8.83131	6.12212	1	3.28e-08	5.06e-07
FBXO16	3129361	-0.591786	5.08982	-6.12032	-1	3.31e-08	5.09e-07
LRP1B	2578790	-0.277737	4.20208	-6.12005	-1	3.31e-08	5.09e-07
PLEKHH2	2479433	-0.406284	4.5344	-6.11993	-1	3.31e-08	5.09e-07
SEPX1	3676262	-0.289028	7.903	-6.11988	-1	3.31e-08	5.09e-07
FUT10	3130757	-0.40158	6.39987	-6.11942	-1	3.32e-08	5.1e-07
ITPK1	3577160	-0.27496	7.64538	-6.11812	-1	3.34e-08	5.13e-07
TCEAL1	3985665	-0.398303	9.19601	-6.1166	-1	3.36e-08	5.16e-07
FAT1	2797393	0.560949	9.22821	6.11474	1	3.39e-08	5.19e-07
ASB3	2553192	-0.481048	7.27451	-6.11033	-1	3.45e-08	5.29e-07
MAF	3701000	-0.470357	7.32082	-6.10975	-1	3.46e-08	5.3e-07
CEP350	2369843	0.29672	6.96048	6.10965	1	3.46e-08	5.3e-07
PLAGL1	2977621	-0.383068	5.9164	-6.10926	-1	3.47e-08	5.3e-07
HAGHL	3643360	-0.158907	7.79122	-6.10629	-1	3.51e-08	5.37e-07
HNRNPA0	2877141	0.352334	8.95691	6.10358	1	3.55e-08	5.42e-07
FAM126A	3041294	-0.534495	6.76697	-6.10202	-1	3.57e-08	5.46e-07
WHSC1	2715076	0.204781	6.10749	6.10014	1	3.6e-08	5.49e-07
AMN	3553389	-0.177386	7.63749	-6.09803	-1	3.64e-08	5.54e-07
ATCAY	3817186	-0.282329	6.00543	-6.09768	-1	3.64e-08	5.54e-07
SGCG	3481296	-0.563592	4.69764	-6.09764	-1	3.64e-08	5.54e-07
AIP	3337137	-0.273733	7.36292	-6.09698	-1	3.65e-08	5.55e-07
AFAP1	2759582	0.227192	7.12355	6.09584	1	3.67e-08	5.57e-07
CRTAP	2616166	-0.307635	8.3835	-6.09538	-1	3.68e-08	5.58e-07
PRKCG	3841102	-0.160282	6.60175	-6.09163	-1	3.74e-08	5.67e-07
DRD4	3316057	-0.175595	7.86391	-6.08931	-1	3.77e-08	5.72e-07
SRSF3	2905118	-0.345969	9.31221	-6.08884	-1	3.78e-08	5.73e-07
NF2	3942062	0.234393	7.2497	6.08765	1	3.8e-08	5.75e-07
FBXO18	3233431	0.263947	7.56407	6.08587	1	3.83e-08	5.79e-07
PRDM13	2918688	-0.159232	7.08386	-6.08582	-1	3.83e-08	5.79e-07
MYOD1	3322501	-0.148439	6.28599	-6.08519	-1	3.84e-08	5.8e-07
CPT2	2336706	0.353058	7.01891	6.08114	1	3.91e-08	5.89e-07
YWHAQ	2539869	0.232211	11.6298	6.08045	1	3.92e-08	5.91e-07
ZNF747	3687839	-0.197135	8.10399	-6.07998	-1	3.93e-08	5.92e-07
HTRA1	3268333	-0.231783	8.86216	-6.07966	-1	3.93e-08	5.92e-07
GNAZ	3939125	-0.214158	6.80562	-6.07948	-1	3.93e-08	5.92e-07
SMCR8	3713195	0.354381	6.57978	6.07747	1	3.97e-08	5.97e-07
C16orf74	3703129	-0.184171	6.84947	-6.07673	-1	3.98e-08	5.98e-07
FHL2	2568687	-0.362436	8.08595	-6.07492	-1	4.01e-08	6.02e-07
MTMR8	4010681	-0.383146	4.5486	-6.07438	-1	4.02e-08	6.03e-07
FUS	3656904	0.388812	8.71486	6.07397	1	4.03e-08	6.04e-07
CACNA1A	3852133	-0.113353	6.16927	-6.07289	-1	4.05e-08	6.06e-07
FADS1	3375545	-0.763363	7.4436	-6.07231	-1	4.06e-08	6.07e-07
RAB4B	3833793	-0.179404	6.89475	-6.07226	-1	4.06e-08	6.07e-07
IGDCC4	3629652	-0.138867	6.32803	-6.07162	-1	4.07e-08	6.08e-07
HEPH	3979762	-0.499034	6.31445	-6.07159	-1	4.07e-08	6.08e-07
DHPS	3851603	0.271915	7.3598	6.06878	1	4.12e-08	6.15e-07
CABP2	3378957	-0.251783	7.50132	-6.06777	-1	4.14e-08	6.17e-07
EFEMP1	2554018	-0.699436	8.75434	-6.06578	-1	4.17e-08	6.22e-07
BCLAF1	2975680	0.329863	8.30072	6.06534	1	4.18e-08	6.23e-07
BBS5	2514365	-0.317983	5.38839	-6.06399	-1	4.2e-08	6.26e-07
ID3	2401493	-0.647825	7.65357	-6.06228	-1	4.23e-08	6.3e-07
GGN	3861352	-0.15044	7.3647	-6.06198	-1	4.24e-08	6.3e-07
NOC2L	4054639	0.397825	8.33437	6.0608	1	4.26e-08	6.33e-07
FNBP4	3372459	0.283468	6.841	6.05568	1	4.35e-08	6.46e-07
ACAA2	3807569	-0.756881	6.84635	-6.05511	-1	4.36e-08	6.47e-07
CNOT3	3841260	0.236627	7.2653	6.05286	1	4.41e-08	6.53e-07
MAN2A2	3608466	0.318049	6.90353	6.05249	1	4.41e-08	6.54e-07
LBX2	2560178	-0.206669	6.45588	-6.04646	-1	4.53e-08	6.7e-07
ANTXR2	2774971	-0.857739	9.47693	-6.04602	-1	4.54e-08	6.71e-07
DGKG	2709235	-0.193942	5.74602	-6.043	-1	4.6e-08	6.78e-07
LGALS1	3944882	-0.41724	8.90507	-6.04244	-1	4.61e-08	6.8e-07
SFRS15	3928866	0.275882	7.01851	6.03943	1	4.67e-08	6.87e-07
FCGRT	3838624	-0.340814	7.56946	-6.03916	-1	4.67e-08	6.87e-07
LAMP1	3502570	0.347076	9.15545	6.03915	1	4.67e-08	6.87e-07
KDM5C	4009062	0.198678	7.72865	6.0389	1	4.68e-08	6.88e-07
MAMLD1	3994710	-0.235823	5.91101	-6.03779	-1	4.7e-08	6.9e-07
MEF2D	2438207	0.269909	7.61937	6.03733	1	4.71e-08	6.91e-07
COL3A1	2519577	0.653461	8.52667	6.03731	1	4.71e-08	6.91e-07
BMS1	3243708	0.392014	7.49964	6.03699	1	4.71e-08	6.91e-07
MLXIP	3435192	0.343106	7.19469	6.03444	1	4.77e-08	6.98e-07
RFPL2	3958129	-0.542554	5.46065	-6.03344	-1	4.79e-08	7.01e-07
PRKY	4029152	-0.244469	6.03212	-6.03215	-1	4.81e-08	7.04e-07
WNK3	4009604	0.606491	5.18017	6.0295	1	4.87e-08	7.12e-07
COL27A1	3185976	-0.154271	6.66497	-6.02913	-1	4.87e-08	7.12e-07
ACOT11	2337147	-0.178197	6.43722	-6.02909	-1	4.87e-08	7.12e-07
UNKL	3675858	-0.141396	7.19285	-6.02588	-1	4.94e-08	7.21e-07
TYMP	3966000	-0.183474	7.54641	-6.02579	-1	4.94e-08	7.21e-07
UHRF2	3161398	-0.429277	7.84	-6.02384	-1	4.98e-08	7.26e-07
HIF3A	3836705	-0.137111	5.85532	-6.02167	-1	5.03e-08	7.32e-07
CDC42BPB	3580498	0.272078	7.93592	6.02051	1	5.06e-08	7.35e-07
TP73	2317317	-0.151886	7.07583	-6.01795	-1	5.11e-08	7.43e-07
SDK1	2987843	0.632884	7.07604	6.01725	1	5.13e-08	7.44e-07
SPATA7	3547500	-0.53282	6.24684	-6.01648	-1	5.14e-08	7.46e-07
RABGEF1	3005717	-0.306597	7.65693	-6.01631	-1	5.15e-08	7.46e-07
SDCCAG8	2388525	-0.362612	6.49506	-6.01553	-1	5.16e-08	7.48e-07
FBXO28	2382336	0.465609	8.30801	6.01298	1	5.22e-08	7.56e-07
FZD1	3012213	-0.234904	7.35719	-6.00953	-1	5.3e-08	7.67e-07
THRAP3	2330334	0.302734	8.93048	6.00788	1	5.33e-08	7.71e-07
ACTG2	2489007	-1.10429	10.945	-6.00621	-1	5.37e-08	7.76e-07
MAP3K10	3833402	-0.148122	7.58105	-6.00372	-1	5.43e-08	7.84e-07
LUC7L2	3026988	0.252127	7.97004	6.00297	1	5.45e-08	7.86e-07
SPARCL1	2777113	-0.599349	10.1787	-6.00241	-1	5.46e-08	7.87e-07
EMID1	3941848	-0.205431	7.08417	-6.00167	-1	5.48e-08	7.89e-07
TBC1D19	2722291	-0.339689	5.95111	-6.00092	-1	5.49e-08	7.91e-07
STRN4	3866231	0.206242	7.58883	6.00024	1	5.51e-08	7.93e-07
PIAS4	3817256	0.181264	7.34782	5.99859	1	5.55e-08	7.98e-07
TNFAIP8L3	3623948	-0.275103	6.50051	-5.99673	-1	5.59e-08	8.04e-07
RTN4RL2	3331262	-0.201219	7.95491	-5.99274	-1	5.69e-08	8.17e-07
EBP	3976670	-0.703152	7.57071	-5.99245	-1	5.69e-08	8.18e-07
GDI1	3996404	0.342121	9.22101	5.98931	1	5.77e-08	8.28e-07
KLHL4	3983324	-0.31286	4.21116	-5.98736	-1	5.82e-08	8.34e-07
RAB21	3422269	0.328526	8.85736	5.98702	1	5.83e-08	8.35e-07
C11orf2	3334847	0.291592	7.95157	5.98543	1	5.87e-08	8.4e-07
HIPK1	2352758	0.250451	7.98522	5.98258	1	5.94e-08	8.5e-07
MRPS2	3193900	0.311081	7.76895	5.98195	1	5.95e-08	8.51e-07
TRIM37	3764680	0.35931	7.24291	5.98182	1	5.96e-08	8.51e-07
TMEM127	2565246	0.259008	7.90877	5.98103	1	5.98e-08	8.54e-07
SLC25A4	2754538	-0.340792	8.01341	-5.97999	-1	6e-08	8.57e-07
CELF6	3632107	-0.173616	6.52293	-5.97957	-1	6.01e-08	8.58e-07
GMPR	2896545	-0.888707	8.26855	-5.97852	-1	6.04e-08	8.61e-07
SLC27A3	2359885	-0.223199	6.77835	-5.97831	-1	6.05e-08	8.61e-07
CX3CL1	3662696	-0.368465	7.5105	-5.97773	-1	6.06e-08	8.63e-07
OLFML3	2352804	-0.480182	7.14304	-5.97498	-1	6.13e-08	8.72e-07
FPR3	3839920	0.659015	6.02226	5.9736	1	6.17e-08	8.76e-07
PLEKHO1	2358044	-0.371948	7.14213	-5.97296	-1	6.18e-08	8.78e-07
VPS52	2950515	0.283669	7.06334	5.97221	1	6.2e-08	8.81e-07
CKMT2	2818035	-0.341154	5.59767	-5.97058	-1	6.25e-08	8.86e-07
GPX2	3568603	-0.660973	5.82081	-5.96867	-1	6.3e-08	8.93e-07
DDR2	2364231	-0.495353	8.09934	-5.96769	-1	6.32e-08	8.96e-07
SH3BGR	3921442	-0.531481	5.13049	-5.96717	-1	6.34e-08	8.97e-07
C19orf25	3845210	-0.195362	8.05761	-5.96301	-1	6.45e-08	9.13e-07
EXD3	4051619	-0.120438	7.03532	-5.96274	-1	6.46e-08	9.13e-07
KCTD12	3518418	0.259926	7.72565	5.95927	1	6.55e-08	9.26e-07
EIF4A1	3708826	0.716809	8.8303	5.95491	1	6.68e-08	9.43e-07
SPG20	3509719	-0.75363	7.14428	-5.95448	-1	6.69e-08	9.43e-07
DUSP15	3902560	-0.246108	6.8264	-5.95444	-1	6.69e-08	9.43e-07
GPC1	2535761	-0.17053	7.41242	-5.9527	-1	6.74e-08	9.5e-07
ANKRD49	3345107	-0.316259	7.97948	-5.94344	-1	7.01e-08	9.86e-07
TP53BP2	2457842	0.399203	7.22236	5.94147	1	7.07e-08	9.93e-07
TMEM165	2727793	-0.448086	9.31489	-5.93945	-1	7.13e-08	1e-06
C10orf35	3250438	-0.201167	7.05653	-5.93828	-1	7.16e-08	1.01e-06
FTSJD1	3697563	-0.404941	7.30082	-5.93574	-1	7.24e-08	1.02e-06
ASXL2	2544925	0.333988	6.92789	5.93564	1	7.24e-08	1.02e-06
WDR49	2704143	-0.342022	4.13957	-5.93465	-1	7.27e-08	1.02e-06
IL28RA	2401774	-0.223283	6.55574	-5.93428	-1	7.28e-08	1.02e-06
PLCH2	2316605	-0.134484	6.9477	-5.93236	-1	7.34e-08	1.03e-06
S100A14	4045665	-0.54293	6.1712	-5.93115	-1	7.38e-08	1.03e-06
NRP1	3284302	0.645438	7.83633	5.93052	1	7.4e-08	1.03e-06
CRTAC1	3302572	-0.185589	6.41203	-5.9295	-1	7.43e-08	1.04e-06
SHF	3622282	-0.217807	6.33777	-5.92798	-1	7.48e-08	1.04e-06
CCDC41	3466110	0.245809	4.21583	5.9269	1	7.51e-08	1.05e-06
ROBO3	3354293	-0.136185	6.34045	-5.92642	-1	7.53e-08	1.05e-06
CRISP3	2956563	3.07222	6.17036	5.92387	1	7.61e-08	1.06e-06
ARHGEF19	2397999	-0.199198	6.42213	-5.92386	-1	7.61e-08	1.06e-06
WDR12	2595443	0.330286	7.36413	5.92294	1	7.64e-08	1.06e-06
CDC42SE1	2434776	0.422056	7.30045	5.92294	1	7.64e-08	1.06e-06
FOXE3	2335160	-0.211092	7.74126	-5.92272	-1	7.65e-08	1.06e-06
NCBP2	2713074	0.331449	7.63547	5.92128	1	7.69e-08	1.07e-06
FOXQ1	2891556	-0.207863	7.44203	-5.91968	-1	7.75e-08	1.08e-06
FOXD2	2335172	-0.180609	7.38687	-5.9193	-1	7.76e-08	1.08e-06
DOCK7	2415910	0.43738	6.7747	5.91563	1	7.88e-08	1.09e-06
NKTR	2619344	0.23891	6.68889	5.91517	1	7.9e-08	1.09e-06
PLCD1	2669488	-0.170107	7.05508	-5.91464	-1	7.91e-08	1.1e-06
C9orf142	3195083	-0.168303	8.13471	-5.91439	-1	7.92e-08	1.1e-06
TRIM6-TRIM34	3318390	-0.320707	4.96863	-5.91381	-1	7.94e-08	1.1e-06
JAK2	3160895	-0.425403	6.54209	-5.91157	-1	8.02e-08	1.11e-06
SAT1	3971806	0.75379	9.68437	5.90965	1	8.08e-08	1.12e-06
SPTBN5	3620156	-0.11132	6.8066	-5.9095	-1	8.09e-08	1.12e-06
F2RL2	2863363	0.505939	4.06375	5.90756	1	8.15e-08	1.12e-06
MAN2B1	3851545	0.261892	7.87518	5.90435	1	8.26e-08	1.14e-06
TOR1AIP1	2369796	-0.364067	8.88658	-5.90349	-1	8.29e-08	1.14e-06
NAA16	3486883	-0.352527	5.72837	-5.90345	-1	8.3e-08	1.14e-06
EDF1	3230490	0.285089	9.07131	5.90328	1	8.3e-08	1.14e-06
WARS2	2430762	0.349975	6.68569	5.9021	1	8.34e-08	1.15e-06
SRSF11	2341565	0.329979	8.04942	5.90202	1	8.35e-08	1.15e-06
C17orf28	3770512	0.401019	7.92496	5.90002	1	8.42e-08	1.16e-06
S100A13	4045676	-0.438091	7.67396	-5.89979	-1	8.43e-08	1.16e-06
CDK19	2969467	1.05599	8.49566	5.89919	1	8.45e-08	1.16e-06
C1QTNF4	3372352	-0.180462	7.71226	-5.89695	-1	8.53e-08	1.17e-06
FEZ2	2548172	-0.255646	6.93318	-5.89333	-1	8.66e-08	1.19e-06
SCARA3	3091475	-0.290285	6.3418	-5.89134	-1	8.73e-08	1.19e-06
DCN	3465274	-0.804623	9.71476	-5.89052	-1	8.76e-08	1.2e-06
TLX2	2489385	-0.201602	7.95027	-5.88812	-1	8.85e-08	1.21e-06
MDM1	3461164	-0.268294	5.16885	-5.8873	-1	8.88e-08	1.21e-06
FAM193A	2715476	0.265756	6.41364	5.88556	1	8.95e-08	1.22e-06
TPX2	3881443	0.735691	5.33054	5.88488	1	8.97e-08	1.22e-06
TUSC2	2675192	-0.213559	7.64288	-5.88354	-1	9.02e-08	1.23e-06
HUS1	3049840	0.421905	7.34558	5.88173	1	9.09e-08	1.24e-06
LTK	3620022	-0.143537	6.4959	-5.88097	-1	9.12e-08	1.24e-06
CTF1	3656622	-0.231362	7.37927	-5.88081	-1	9.13e-08	1.24e-06
ANKZF1	2528347	0.184322	6.58726	5.88015	1	9.15e-08	1.24e-06
CD9	3402315	-0.441063	11.2917	-5.87954	-1	9.18e-08	1.25e-06
SYNGR1	3945781	-0.227466	6.94477	-5.87772	-1	9.25e-08	1.26e-06
C21orf119	3918098	-0.296114	7.22818	-5.87559	-1	9.33e-08	1.27e-06
IER5	2370355	-0.206109	7.28731	-5.87544	-1	9.34e-08	1.27e-06
SUPT6H	3715703	0.207365	8.22781	5.87528	1	9.34e-08	1.27e-06
FOXE1	3181374	-0.225246	6.92737	-5.87414	-1	9.39e-08	1.27e-06
NOTCH3	3853108	0.275994	7.40868	5.87391	1	9.4e-08	1.27e-06
PITPNM2	3475926	-0.140386	6.28818	-5.87272	-1	9.44e-08	1.28e-06
FAM114A2	2882555	-0.289021	6.39263	-5.87245	-1	9.45e-08	1.28e-06
RAB3B	2412624	0.774496	8.31383	5.8715	1	9.49e-08	1.28e-06
PEX2	3141346	-0.440038	7.64211	-5.86921	-1	9.58e-08	1.29e-06
SIRT6	3846667	-0.176234	6.9405	-5.86906	-1	9.59e-08	1.29e-06
RERE	2395245	0.242255	8.4804	5.86632	1	9.7e-08	1.31e-06
MYBPC3	3372129	-0.138169	6.27723	-5.86524	-1	9.74e-08	1.31e-06
RHBDL3	3717605	-0.273738	5.74583	-5.86446	-1	9.78e-08	1.31e-06
SSRP1	3373724	0.320568	8.42635	5.86331	1	9.82e-08	1.32e-06
BEX1	4016308	-0.86325	4.88096	-5.86053	-1	9.94e-08	1.33e-06
CXorf57	3986230	-0.280261	4.08206	-5.85939	-1	9.99e-08	1.34e-06
FASN	3774635	0.735588	9.1557	5.85879	1	1e-07	1.34e-06
CBX5	3456630	0.382317	8.05964	5.85691	1	1.01e-07	1.35e-06
BSG	3815014	0.284378	9.43498	5.8569	1	1.01e-07	1.35e-06
TGFBR3	2422722	-0.429643	7.72169	-5.85056	-1	1.04e-07	1.39e-06
SRPK1	2951674	0.355917	7.26802	5.85047	1	1.04e-07	1.39e-06
RRAS2	3363868	-0.187327	8.78911	-5.84816	-1	1.05e-07	1.4e-06
PMEPA1	3911217	0.560999	9.90012	5.84648	1	1.05e-07	1.41e-06
ZNF32	3286393	-0.356535	6.70008	-5.84417	-1	1.06e-07	1.42e-06
EPB41L3	3797032	-0.3634	6.21031	-5.8441	-1	1.07e-07	1.42e-06
VPS37D	3007869	-0.182936	7.60648	-5.8431	-1	1.07e-07	1.43e-06
MCAM	3394264	-0.429461	7.14884	-5.84138	-1	1.08e-07	1.44e-06
NOXA1	4050590	-0.130591	7.90484	-5.8411	-1	1.08e-07	1.44e-06
NACC2	3229628	-0.181975	7.77122	-5.8408	-1	1.08e-07	1.44e-06
CASQ2	2429556	-0.864484	5.90737	-5.83993	-1	1.08e-07	1.44e-06
HES7	3744127	-0.198554	7.05694	-5.83984	-1	1.08e-07	1.44e-06
NPRL3	3674886	0.255783	7.33771	5.83936	1	1.09e-07	1.44e-06
PES1	3957445	0.321125	7.17386	5.83799	1	1.09e-07	1.45e-06
INHBA	3047581	0.600391	6.05258	5.83535	1	1.1e-07	1.47e-06
FTH1	3375648	-0.539388	6.5755	-5.83401	-1	1.11e-07	1.47e-06
SOX11	2467855	-0.150794	7.4575	-5.83372	-1	1.11e-07	1.47e-06
C5orf44	2812315	-0.431927	6.17047	-5.83287	-1	1.12e-07	1.48e-06
MEF2B	3855538	-0.161558	6.8121	-5.83283	-1	1.12e-07	1.48e-06
TRPM6	3210013	-0.281356	4.85061	-5.83267	-1	1.12e-07	1.48e-06
COPS2	3623424	-0.312851	8.97154	-5.83207	-1	1.12e-07	1.48e-06
CDK8	3482498	-0.383606	7.03342	-5.82948	-1	1.13e-07	1.5e-06
RBX1	3946563	-0.278067	8.69458	-5.82856	-1	1.14e-07	1.5e-06
EDC3	3633048	0.249964	7.1472	5.82789	1	1.14e-07	1.5e-06
SLC12A4	3696057	-0.25905	7.45784	-5.82188	-1	1.17e-07	1.54e-06
TRPC4	3510126	-0.59092	5.58355	-5.82151	-1	1.17e-07	1.54e-06
PARD6G	3814791	-0.310725	6.01573	-5.82057	-1	1.18e-07	1.55e-06
CAPRIN1	3326183	0.287651	9.83561	5.81888	1	1.18e-07	1.56e-06
NSMCE1	3686080	0.411685	8.72904	5.81846	1	1.19e-07	1.56e-06
ARHGEF7	3501661	-0.262913	7.69226	-5.81814	-1	1.19e-07	1.56e-06
JUP	3757329	0.300364	8.54803	5.81802	1	1.19e-07	1.56e-06
RAX	3810413	-0.180485	7.07801	-5.81172	-1	1.22e-07	1.6e-06
ITGA2B	3759137	-0.126422	6.17607	-5.81065	-1	1.23e-07	1.61e-06
FRYL	2768468	0.401453	7.06516	5.80979	1	1.23e-07	1.61e-06
MCF2	4024092	-0.270808	3.10168	-5.80948	-1	1.23e-07	1.61e-06
CYTH2	3837836	0.317808	8.06016	5.80904	1	1.23e-07	1.61e-06
GPNMB	2992814	0.827629	8.3262	5.80624	1	1.25e-07	1.63e-06
FBXO27	3861832	-0.281519	6.77459	-5.80305	-1	1.27e-07	1.65e-06
C10orf47	3235293	-0.198397	7.55619	-5.80191	-1	1.27e-07	1.66e-06
UIMC1	2888519	-0.258889	7.07132	-5.80149	-1	1.27e-07	1.66e-06
CSNK1D	3774823	0.270063	8.93828	5.80127	1	1.27e-07	1.66e-06
CENPF	2379863	0.60558	4.55828	5.80031	1	1.28e-07	1.67e-06
DUSP11	2559649	-0.294171	7.74143	-5.79975	-1	1.28e-07	1.67e-06
PPM1M	2623568	-0.232274	6.32225	-5.79884	-1	1.29e-07	1.67e-06
SNX13	3040073	-0.28638	7.87574	-5.79759	-1	1.29e-07	1.68e-06
ADAM22	3011492	-0.494481	6.48979	-5.79685	-1	1.3e-07	1.69e-06
SLC22A3	2934521	-1.40511	8.12061	-5.79469	-1	1.31e-07	1.7e-06
HPSE2	3302886	-0.46679	5.76106	-5.79457	-1	1.31e-07	1.7e-06
RAP1GAP	2400655	0.568932	7.39504	5.79433	1	1.31e-07	1.7e-06
DNMT3A	2544662	0.19576	6.82537	5.79339	1	1.32e-07	1.71e-06
SLC39A7	2903470	0.404948	9.08071	5.79276	1	1.32e-07	1.71e-06
NOL9	2394784	0.248251	7.09988	5.79236	1	1.32e-07	1.71e-06
FAM129C	3824427	-0.151081	6.38965	-5.79208	-1	1.32e-07	1.71e-06
YPEL1	3954206	0.514443	6.18647	5.78768	1	1.35e-07	1.74e-06
MAPK11	3965784	-0.160583	6.56854	-5.78684	-1	1.35e-07	1.75e-06
PDE8A	3606034	-0.298159	7.18101	-5.78634	-1	1.36e-07	1.75e-06
DRD1	2888010	-0.359343	5.60585	-5.78501	-1	1.36e-07	1.76e-06
KIF11	3258168	0.618529	4.17457	5.78466	1	1.37e-07	1.76e-06
SYT8	3317024	-0.169752	6.9938	-5.78407	-1	1.37e-07	1.76e-06
QRICH1	2673902	0.221035	7.75398	5.78331	1	1.37e-07	1.77e-06
TMEM141	3194613	-0.432436	8.28276	-5.78098	-1	1.39e-07	1.78e-06
KANK2	3850676	-0.384774	7.86725	-5.77951	-1	1.4e-07	1.79e-06
PRPF6	3893849	0.221284	7.79287	5.77862	1	1.4e-07	1.8e-06
CRISPLD2	3671935	-0.554075	8.31007	-5.77765	-1	1.41e-07	1.81e-06
KANK3	3848907	-0.146128	6.69122	-5.77631	-1	1.42e-07	1.81e-06
LRRC14	3158812	-0.195588	7.75224	-5.77563	-1	1.42e-07	1.82e-06
TCN2	3942472	-0.338716	7.50618	-5.77433	-1	1.43e-07	1.83e-06
NOP2	3442024	0.363913	6.70981	5.77264	1	1.44e-07	1.84e-06
COX11	3763148	-0.421351	5.95108	-5.7719	-1	1.44e-07	1.84e-06
CNOT7	3125775	-0.454555	8.34143	-5.76839	-1	1.46e-07	1.87e-06
ECT2	2652675	0.516653	5.71768	5.76728	1	1.47e-07	1.88e-06
PGR	3388365	-0.427032	5.70753	-5.76676	-1	1.47e-07	1.88e-06
C20orf160	3881630	-0.150397	7.53341	-5.76528	-1	1.48e-07	1.89e-06
POLR3H	3961981	0.278335	7.2934	5.7636	1	1.49e-07	1.9e-06
KIAA1383	2385659	-0.288927	6.20316	-5.7623	-1	1.5e-07	1.91e-06
GANAB	3375951	0.338494	9.27694	5.76039	1	1.51e-07	1.92e-06
NPHP3	2695701	-0.327108	6.40307	-5.76014	-1	1.51e-07	1.93e-06
PLEK2	3569257	-0.427319	6.15502	-5.75942	-1	1.52e-07	1.93e-06
PYGL	3564210	-0.767894	7.49957	-5.75745	-1	1.53e-07	1.95e-06
POU3F2	2918388	-0.187283	7.27911	-5.75728	-1	1.53e-07	1.95e-06
TTLL11	3224087	-0.191869	6.86382	-5.75587	-1	1.54e-07	1.95e-06
RYK	2696252	-0.30289	8.526	-5.75402	-1	1.55e-07	1.97e-06
LRPPRC	2550790	0.31073	8.77621	5.75346	1	1.56e-07	1.97e-06
RASA1	2819044	0.233687	7.25886	5.752	1	1.57e-07	1.98e-06
CCDC88B	3334518	-0.125647	6.74449	-5.75185	-1	1.57e-07	1.98e-06
SLC4A11	3895330	-0.148142	6.49375	-5.7515	-1	1.57e-07	1.98e-06
DDX54	3472225	0.194953	8.0487	5.75143	1	1.57e-07	1.98e-06
CYP20A1	2523635	-0.247983	7.63533	-5.7499	-1	1.58e-07	1.99e-06
GPCPD1	3896370	-0.372639	7.78784	-5.74989	-1	1.58e-07	1.99e-06
PLCL2	2612813	-0.278501	5.49805	-5.7484	-1	1.59e-07	2e-06
SHANK1	3868587	-0.115643	6.57491	-5.74798	-1	1.59e-07	2.01e-06
EMCN	2779543	-0.570577	5.43681	-5.74725	-1	1.6e-07	2.01e-06
ZNF248	3285552	-0.374954	5.67226	-5.7465	-1	1.6e-07	2.02e-06
HEY2	2924492	0.532865	5.71804	5.74615	1	1.61e-07	2.02e-06
ACBD3	2458701	0.354097	8.80114	5.74429	1	1.62e-07	2.03e-06
AZGP1	3063589	-1.60968	10.5115	-5.74145	-1	1.64e-07	2.06e-06
PRR16	2825907	1.39137	6.20031	5.73848	1	1.66e-07	2.08e-06
PRKG1	3246888	-0.493097	5.39208	-5.73832	-1	1.66e-07	2.08e-06
MMP17	3438482	-0.168358	6.7463	-5.73752	-1	1.66e-07	2.09e-06
SHMT2	3418007	0.512967	7.98774	5.73744	1	1.66e-07	2.09e-06
MAGI2	3058209	-0.534635	6.47192	-5.73599	-1	1.68e-07	2.1e-06
GOLPH3	2852237	0.239583	9.35823	5.73585	1	1.68e-07	2.1e-06
GABRB3	3614534	0.754265	7.71426	5.73532	1	1.68e-07	2.1e-06
C7orf23	3060051	-0.504105	7.44404	-5.73361	-1	1.69e-07	2.11e-06
ZNF844	3821603	-0.290242	7.72658	-5.73346	-1	1.69e-07	2.11e-06
NEK5	3514804	0.608008	4.71284	5.7315	1	1.71e-07	2.13e-06
PROSC	3094286	-0.32989	7.63303	-5.73148	-1	1.71e-07	2.13e-06
RAB17	2605480	0.308457	6.91364	5.73145	1	1.71e-07	2.13e-06
CUTA	2950714	0.289538	9.49895	5.72959	1	1.72e-07	2.14e-06
NRG2	2878074	-0.162694	7.169	-5.72922	-1	1.72e-07	2.14e-06
EGFL7	3194470	-0.159614	7.82313	-5.72778	-1	1.73e-07	2.16e-06
AGAP8	3288845	0.462513	6.8214	5.72507	1	1.75e-07	2.18e-06
EGR2	3291601	0.686097	7.67446	5.72348	1	1.76e-07	2.19e-06
NFS1	3904189	0.300991	6.99885	5.72068	1	1.79e-07	2.22e-06
INSIG1	3033209	-0.767668	7.98258	-5.71768	-1	1.81e-07	2.24e-06
C20orf132	3904797	-0.174093	5.04218	-5.7153	-1	1.83e-07	2.26e-06
TEPP	3663033	-0.18879	6.31019	-5.71144	-1	1.86e-07	2.3e-06
SLC23A2	3896078	0.296637	7.35864	5.70835	1	1.88e-07	2.33e-06
MAPK15	3119792	-0.141096	7.39189	-5.70814	-1	1.88e-07	2.33e-06
DIRAS3	2417362	-0.336685	5.98951	-5.7047	-1	1.91e-07	2.36e-06
HRASLS5	3376490	-0.221744	6.02331	-5.70453	-1	1.91e-07	2.36e-06
LPL	3088486	0.466807	5.54639	5.70365	1	1.92e-07	2.37e-06
SPOP	3761905	-0.300389	8.82629	-5.70152	-1	1.93e-07	2.38e-06
PPP1R14A	3861272	-0.312885	6.55563	-5.69562	-1	1.98e-07	2.44e-06
GPR64	4001654	-0.683934	5.15613	-5.69496	-1	1.99e-07	2.45e-06
CHERP	3853942	0.205621	7.27762	5.69461	1	1.99e-07	2.45e-06
EGFLAM	2807195	-0.269979	5.85733	-5.6936	-1	2e-07	2.46e-06
HMGCS1	2855501	-0.625047	7.90595	-5.68978	-1	2.03e-07	2.5e-06
PHF3	2911944	0.269591	7.82583	5.68908	1	2.04e-07	2.5e-06
PCDHB9	2832403	0.707958	5.21932	5.68902	1	2.04e-07	2.5e-06
MME	2648677	-1.55508	9.37153	-5.68882	-1	2.04e-07	2.5e-06
MMEL1	2392666	-0.175386	6.0843	-5.68792	-1	2.05e-07	2.51e-06
SDHAF2	3332938	-0.250737	7.93533	-5.68693	-1	2.06e-07	2.52e-06
GCOM1	3595441	-0.404862	6.09905	-5.68467	-1	2.07e-07	2.54e-06
ATP13A3	2711644	0.411528	8.27256	5.68459	1	2.08e-07	2.54e-06
DSE	2922631	-0.292742	7.07789	-5.68295	-1	2.09e-07	2.56e-06
MAST2	2334476	0.22384	7.14122	5.6819	1	2.1e-07	2.57e-06
ACSM1	3683740	1.72785	6.78319	5.68007	1	2.11e-07	2.58e-06
SULT2B1	3837866	-0.538549	7.2896	-5.67966	-1	2.12e-07	2.59e-06
CACNB2	3237396	-0.383248	6.49115	-5.67911	-1	2.12e-07	2.59e-06
C5orf34	2855614	-0.362885	3.52048	-5.67702	-1	2.14e-07	2.61e-06
GTF2I	3008376	0.356115	8.79357	5.67694	1	2.14e-07	2.61e-06
DENND1B	2449711	-0.427485	6.96833	-5.67598	-1	2.15e-07	2.62e-06
ABCA10	3768880	-0.225224	3.19201	-5.67566	-1	2.15e-07	2.62e-06
GBF1	3261544	0.296791	8.36013	5.67398	1	2.17e-07	2.64e-06
SMAP2	2331857	0.334079	8.03195	5.67362	1	2.17e-07	2.64e-06
CNTFR	3204149	-0.232102	6.34879	-5.67246	-1	2.18e-07	2.65e-06
DLX1	2515471	0.474767	7.06244	5.67215	1	2.19e-07	2.66e-06
C1orf88	2351787	-0.817734	7.33804	-5.6704	-1	2.2e-07	2.67e-06
FIBP	3377964	0.241027	7.64287	5.66765	1	2.23e-07	2.7e-06
TBC1D22B	2905432	0.353054	6.72435	5.66633	1	2.24e-07	2.71e-06
CACNB4	2581349	-0.413414	5.96498	-5.66627	-1	2.24e-07	2.71e-06
CGREF1	2545478	0.686606	6.00344	5.66589	1	2.24e-07	2.72e-06
KCNMA1	3296046	-0.749249	7.87695	-5.66559	-1	2.25e-07	2.72e-06
DMD	4004044	-0.672585	6.3666	-5.66438	-1	2.26e-07	2.73e-06
NSL1	2454838	-0.329928	7.96047	-5.66246	-1	2.28e-07	2.75e-06
HIP1	3057370	0.390742	6.57768	5.66157	1	2.28e-07	2.76e-06
KCNC3	3868378	-0.156221	7.40574	-5.66108	-1	2.29e-07	2.76e-06
ERN1	3766651	0.236768	6.93346	5.65985	1	2.3e-07	2.78e-06
FBXW2	3223605	0.316273	7.99099	5.65955	1	2.3e-07	2.78e-06
TMEM55A	3144235	-0.494923	7.1836	-5.65805	-1	2.32e-07	2.79e-06
SEMA3A	3059464	-0.662007	5.40054	-5.6575	-1	2.32e-07	2.8e-06
MOBKL1B	2559807	-0.267137	9.00751	-5.65737	-1	2.32e-07	2.8e-06
MSH2	2480992	0.29872	6.79534	5.65497	1	2.35e-07	2.82e-06
SMARCAL1	2527131	0.229257	7.26844	5.6521	1	2.38e-07	2.86e-06
ZC3H7B	3946762	0.317285	7.70708	5.65091	1	2.39e-07	2.87e-06
PDS5A	2766588	0.192705	8.25039	5.65015	1	2.39e-07	2.88e-06
ARIH1	3600744	0.255087	8.39341	5.64998	1	2.4e-07	2.88e-06
HCFC2	3429406	-0.333163	7.18665	-5.64983	-1	2.4e-07	2.88e-06
PLEKHA1	3268274	-0.325725	7.3605	-5.6493	-1	2.4e-07	2.88e-06
GPER	2987038	-0.218961	6.62687	-5.6492	-1	2.4e-07	2.88e-06
TTLL12	3962799	0.384116	8.13089	5.64767	1	2.42e-07	2.9e-06
RNF40	3656555	0.222367	7.18907	5.64653	1	2.43e-07	2.91e-06
PEX10	2392421	0.682221	7.66586	5.64328	1	2.46e-07	2.95e-06
TOP2B	2666478	0.303308	8.25353	5.64195	1	2.48e-07	2.96e-06
ACTR8	2676901	0.368711	6.92135	5.63846	1	2.51e-07	3e-06
CSNK2B	2902559	0.307801	8.82999	5.63769	1	2.52e-07	3.01e-06
GRRP1	2326295	-0.195748	6.80991	-5.63493	-1	2.55e-07	3.04e-06
RNF216	3036985	-0.165395	7.35028	-5.63215	-1	2.58e-07	3.08e-06
FOXO1	3510858	-0.155072	8.18407	-5.63175	-1	2.58e-07	3.08e-06
RBP7	2319550	-0.602189	5.94405	-5.63168	-1	2.59e-07	3.08e-06
LASS3	3641777	-0.264802	4.50008	-5.63105	-1	2.59e-07	3.09e-06
EED	3343202	-0.231015	6.84507	-5.62974	-1	2.61e-07	3.1e-06
ADCK3	2383356	0.304029	7.85035	5.62892	1	2.61e-07	3.11e-06
ZNF792	3859622	0.365288	6.47678	5.62836	1	2.62e-07	3.12e-06
C15orf52	3619400	-0.183594	6.65469	-5.6276	-1	2.63e-07	3.12e-06
GOLGA4	2617041	0.351559	8.18686	5.62692	1	2.64e-07	3.13e-06
CDH23	3251068	-0.114931	6.18225	-5.62692	-1	2.64e-07	3.13e-06
LEO1	3624362	0.312505	6.67381	5.6257	1	2.65e-07	3.14e-06
KBTBD3	3389566	-0.365664	5.39577	-5.62555	-1	2.65e-07	3.14e-06
NTF3	3402150	-0.291751	5.48473	-5.62538	-1	2.65e-07	3.15e-06
RALGAPB	3884640	0.264082	8.68586	5.62507	1	2.66e-07	3.15e-06
BAI3	2912416	-0.308134	4.50774	-5.62487	-1	2.66e-07	3.15e-06
ATP7B	3514736	0.463258	6.56065	5.62455	1	2.66e-07	3.15e-06
FEZ1	3396593	-0.33627	5.48738	-5.62377	-1	2.67e-07	3.16e-06
CIB2	3634509	-0.484398	5.39026	-5.62319	-1	2.68e-07	3.17e-06
SEMA3C	3058759	-0.920942	9.19064	-5.62281	-1	2.68e-07	3.17e-06
HMGN5	4013828	-0.532983	4.90411	-5.62245	-1	2.69e-07	3.17e-06
SPOCK1	2876897	0.988814	9.27502	5.62153	1	2.7e-07	3.18e-06
CCND3	2953866	-0.227883	7.37381	-5.6194	-1	2.72e-07	3.21e-06
RPS6KB1	3729294	0.330867	7.57161	5.61687	1	2.75e-07	3.24e-06
LHX3	3229741	-0.155812	7.00113	-5.61553	-1	2.76e-07	3.26e-06
PEG10	3013255	-0.653909	5.79802	-5.61517	-1	2.77e-07	3.26e-06
MTHFD1L	2931391	0.322789	6.22507	5.61272	1	2.8e-07	3.29e-06
TK2	3695107	0.287008	7.68493	5.60947	1	2.83e-07	3.33e-06
RRBP1	3899173	0.380208	8.22546	5.60894	1	2.84e-07	3.34e-06
C12orf41	3453177	-0.254268	7.01717	-5.60891	-1	2.84e-07	3.34e-06
NEDD4L	3789947	0.95917	9.53961	5.60793	1	2.85e-07	3.35e-06
KHDRBS1	2328465	0.196026	8.70602	5.60515	1	2.89e-07	3.39e-06
SEC23IP	3267455	0.346577	8.49925	5.60358	1	2.9e-07	3.41e-06
RIPK3	3558226	-0.20795	5.50917	-5.6024	-1	2.92e-07	3.42e-06
REPS2	3970214	0.756785	8.80223	5.60173	1	2.93e-07	3.43e-06
ANKRD2	3259920	-0.172318	7.11296	-5.60132	-1	2.93e-07	3.43e-06
DSC3	3802924	-1.10957	6.5355	-5.60046	-1	2.94e-07	3.44e-06
CREB3	3168102	-0.28036	7.83461	-5.59933	-1	2.96e-07	3.46e-06
TRIM28	3844238	0.254448	8.81044	5.59924	1	2.96e-07	3.46e-06
ST8SIA1	3447022	-0.530919	6.44613	-5.59875	-1	2.96e-07	3.46e-06
AVPI1	3302495	-0.32605	6.27138	-5.59582	-1	3e-07	3.5e-06
HSPA8	3395416	0.360721	12.4131	5.59501	1	3.01e-07	3.51e-06
CYB5R2	3361381	-0.329591	5.97002	-5.5935	-1	3.03e-07	3.53e-06
CALM1	3548346	-0.318339	7.47989	-5.59308	-1	3.03e-07	3.53e-06
PCDHB10	2832423	0.931412	5.47945	5.59206	1	3.05e-07	3.54e-06
PRKDC	3134034	0.407957	8.43718	5.59024	1	3.07e-07	3.57e-06
CERK	3964154	-0.294414	6.65416	-5.58789	-1	3.1e-07	3.6e-06
OPHN1	4011189	-0.44984	7.54965	-5.5874	-1	3.11e-07	3.61e-06
SLC6A16	3867734	-0.240215	5.28197	-5.58639	-1	3.12e-07	3.62e-06
ADAMTS7	3634742	-0.161537	6.48797	-5.5853	-1	3.13e-07	3.63e-06
PON3	3061964	-0.326291	4.2111	-5.58379	-1	3.15e-07	3.66e-06
BACH2	2964553	-0.202429	5.9445	-5.5819	-1	3.18e-07	3.68e-06
MALAT1	7385515	0.54711	11.379	5.58176	1	3.18e-07	3.68e-06
COL1A2	3013054	0.622866	8.98641	5.58135	1	3.18e-07	3.69e-06
PDZRN4	3411810	-0.575181	5.26885	-5.58066	-1	3.19e-07	3.7e-06
TCF7L1	2491386	-0.174426	6.57891	-5.57968	-1	3.21e-07	3.71e-06
RASL11A	3482845	-0.479588	6.93041	-5.57826	-1	3.22e-07	3.73e-06
TUBA1A	3453837	-0.559188	8.4696	-5.57759	-1	3.23e-07	3.74e-06
SLC35A1	2916345	-0.562493	7.80986	-5.57323	-1	3.29e-07	3.8e-06
NEU1	2949471	-0.980774	8.38182	-5.57215	-1	3.31e-07	3.82e-06
KHDRBS3	3117384	0.628318	7.24808	5.57073	1	3.33e-07	3.84e-06
KANK4	2415837	-0.168987	5.82813	-5.56746	-1	3.37e-07	3.89e-06
CUTC	3260423	-0.2829	6.97531	-5.56558	-1	3.4e-07	3.92e-06
ST5	3361971	-0.286231	6.47384	-5.56523	-1	3.4e-07	3.92e-06
FGFR2	3310041	-0.911618	6.95025	-5.56452	-1	3.41e-07	3.93e-06
RNF10	3434413	0.28395	8.24886	5.56407	1	3.42e-07	3.93e-06
SIK2	3348608	0.310656	7.49513	5.56302	1	3.43e-07	3.95e-06
ASPA	3706659	-0.701543	3.87573	-5.56247	-1	3.44e-07	3.96e-06
EHMT2	2949524	0.157524	7.2644	5.562	1	3.45e-07	3.96e-06
BUB1B	3589697	0.38974	4.24035	5.56064	1	3.47e-07	3.98e-06
BAZ1A	3560711	0.297936	6.88003	5.55935	1	3.49e-07	4e-06
CAPZB	2399765	-0.368985	9.47976	-5.55746	-1	3.51e-07	4.03e-06
C19orf26	3845081	-0.13975	8.09393	-5.55665	-1	3.53e-07	4.04e-06
TWF2	2676009	-0.188151	8.53215	-5.55606	-1	3.53e-07	4.05e-06
TMEM185A	4025500	-0.297017	7.87007	-5.55463	-1	3.56e-07	4.07e-06
B3GNT9	3695424	-0.23915	6.89228	-5.55437	-1	3.56e-07	4.07e-06
ID1	3881391	-0.529576	7.46272	-5.55433	-1	3.56e-07	4.07e-06
RFK	3210457	-0.182333	8.45867	-5.5536	-1	3.57e-07	4.08e-06
HELQ	2776026	-0.307237	5.00811	-5.55211	-1	3.59e-07	4.1e-06
ATL2	2548776	-0.474507	8.5756	-5.54786	-1	3.66e-07	4.17e-06
TBC1D16	3773241	0.562892	7.41392	5.54781	1	3.66e-07	4.17e-06
MMP28	3753760	-0.161363	6.35658	-5.54776	-1	3.66e-07	4.17e-06
CUEDC1	3764022	-0.177001	7.67294	-5.54323	-1	3.73e-07	4.25e-06
CCDC99	2840002	0.345215	5.03138	5.5426	1	3.74e-07	4.26e-06
MED4	3513395	-0.461854	6.38428	-5.53976	-1	3.78e-07	4.3e-06
RGS14	2843091	-0.148527	7.30798	-5.53839	-1	3.8e-07	4.33e-06
AIFM3	3937814	-0.14433	6.25512	-5.53663	-1	3.83e-07	4.36e-06
ALDH6A1	3571727	0.375676	9.32777	5.5356	1	3.85e-07	4.37e-06
GREB1L	3780981	-0.288814	5.43064	-5.5346	-1	3.86e-07	4.39e-06
CHRNB1	3708663	-0.177496	5.98929	-5.53099	-1	3.92e-07	4.45e-06
C20orf3	3901665	0.335887	8.3916	5.52893	1	3.95e-07	4.48e-06
CLPX	3629494	0.328954	8.22581	5.52762	1	3.97e-07	4.51e-06
PSMC5	3730941	0.284131	8.47419	5.5267	1	3.99e-07	4.52e-06
UBTF	3758967	0.239219	8.0491	5.52602	1	4e-07	4.53e-06
CNGB1	3693401	-0.119896	6.16234	-5.52564	-1	4.01e-07	4.54e-06
TRPC6	3388438	-0.350954	5.02773	-5.52487	-1	4.02e-07	4.54e-06
NDUFB8	3303530	-0.290254	8.81541	-5.52484	-1	4.02e-07	4.54e-06
CNRIP1	2557759	-0.246071	7.41397	-5.52461	-1	4.02e-07	4.55e-06
SOX21	3521083	-0.211559	6.49476	-5.52128	-1	4.08e-07	4.6e-06
PRNP	3874751	-0.380022	9.63862	-5.52125	-1	4.08e-07	4.6e-06
COG1	3733938	0.282113	6.96426	5.51964	1	4.11e-07	4.63e-06
C17orf37	3755839	-0.196315	9.05584	-5.51682	-1	4.15e-07	4.68e-06
MANBAL	3884158	-0.28943	7.32649	-5.51522	-1	4.18e-07	4.71e-06
CHD2	3609138	0.243219	7.1328	5.51059	1	4.26e-07	4.8e-06
LIME1	3893642	-0.143354	7.84266	-5.50473	-1	4.37e-07	4.91e-06
MT1G	3692999	-1.46988	9.50797	-5.5035	-1	4.39e-07	4.93e-06
MAZ	3655665	0.390765	7.98867	5.50193	1	4.42e-07	4.96e-06
HIST1H4B	2946208	-0.518236	8.21571	-5.50028	-1	4.45e-07	4.99e-06
LYNX1	3157147	-0.147213	7.25654	-5.49843	-1	4.48e-07	5.03e-06
ACER3	3341061	0.597291	6.28505	5.49672	1	4.51e-07	5.06e-06
EXOSC5	3863060	0.265956	6.97681	5.49172	1	4.61e-07	5.16e-06
NHS	3970338	-0.207504	6.14881	-5.49123	-1	4.62e-07	5.17e-06
EIF4E3	2682088	-0.424799	7.77922	-5.49021	-1	4.63e-07	5.19e-06
GNB2	3015740	0.288512	8.90002	5.489	1	4.66e-07	5.21e-06
FCGR2A	2363689	0.523563	7.04866	5.48798	1	4.68e-07	5.23e-06
PIP5K1B	3173673	-0.441471	4.5266	-5.48782	-1	4.68e-07	5.23e-06
C18orf45	3801264	0.397681	5.73812	5.48649	1	4.71e-07	5.26e-06
ASNSD1	2519860	-0.257853	7.29282	-5.48521	-1	4.73e-07	5.28e-06
FGF7	3593408	-0.766106	4.96831	-5.48502	-1	4.73e-07	5.28e-06
ADAMTS14	3250806	-0.136009	6.29029	-5.48425	-1	4.75e-07	5.3e-06
HADHA	2545092	0.271341	9.16348	5.48418	1	4.75e-07	5.3e-06
NMRAL1	3678147	0.250807	7.86665	5.48327	1	4.77e-07	5.31e-06
RP9P	3044938	-0.595855	5.65231	-5.48214	-1	4.79e-07	5.34e-06
ITGB6	2583465	-0.656579	6.21751	-5.47942	-1	4.84e-07	5.39e-06
STARD8	3980078	-0.216695	6.18263	-5.47894	-1	4.85e-07	5.4e-06
TRNAU1AP	2327542	-0.255557	6.56323	-5.47648	-1	4.9e-07	5.45e-06
LRRC59	3762355	0.368834	8.73701	5.4759	1	4.91e-07	5.46e-06
C11orf35	3358112	-0.121836	7.53607	-5.47415	-1	4.95e-07	5.5e-06
BTG3	3926080	-0.43788	7.0198	-5.47327	-1	4.97e-07	5.51e-06
C17orf57	3724591	-0.45399	4.49793	-5.47296	-1	4.97e-07	5.52e-06
CLDN11	2652027	-0.314546	7.87903	-5.47214	-1	4.99e-07	5.53e-06
ZNF827	2788366	-0.523305	8.26435	-5.47166	-1	5e-07	5.54e-06
MDN1	2964350	0.375122	6.66229	5.47147	1	5e-07	5.54e-06
GDF15	3824993	1.04678	9.18535	5.46985	1	5.04e-07	5.58e-06
SNAP25	3876245	-0.297444	5.47454	-5.46974	-1	5.04e-07	5.58e-06
AQP3	3203569	-0.749964	8.42054	-5.46893	-1	5.06e-07	5.59e-06
ZRANB2	2418000	-0.277639	8.18965	-5.4689	-1	5.06e-07	5.59e-06
GTDC1	2579439	-0.351404	6.32683	-5.46836	-1	5.07e-07	5.6e-06
FOXP1	2681753	0.368859	8.5648	5.46798	1	5.08e-07	5.61e-06
GRINA	3119945	0.421557	9.18275	5.46781	1	5.08e-07	5.61e-06
HIST1H4C	2899146	-0.830801	9.52119	-5.46742	-1	5.09e-07	5.61e-06
NDFIP2	3495076	-0.507928	7.45289	-5.46718	-1	5.09e-07	5.62e-06
TSC2	3644375	0.165008	7.34607	5.46622	1	5.11e-07	5.64e-06
C2orf43	2543066	-0.878112	5.70872	-5.4651	-1	5.14e-07	5.66e-06
SREK1IP1	2859494	-0.304094	6.43539	-5.46408	-1	5.16e-07	5.68e-06
SH3KBP1	4037652	0.367953	12.2263	5.46396	1	5.16e-07	5.68e-06
AIFM2	3293187	-0.187708	6.26906	-5.46382	-1	5.16e-07	5.68e-06
C11orf84	3333999	-0.151946	6.99337	-5.46084	-1	5.23e-07	5.74e-06
SBF2	3362468	0.275286	7.45449	5.46001	1	5.25e-07	5.76e-06
NPAS1	3837081	-0.152181	6.6098	-5.45997	-1	5.25e-07	5.76e-06
SET	3190659	0.354509	10.0149	5.45948	1	5.26e-07	5.77e-06
ANXA5	2784027	0.321453	10.0321	5.45939	1	5.26e-07	5.77e-06
GPX8	2809831	-0.557818	5.62336	-5.45824	-1	5.28e-07	5.79e-06
STX7	2974469	-0.301971	7.17602	-5.45749	-1	5.3e-07	5.81e-06
GFRA1	3308241	-0.32095	6.406	-5.45714	-1	5.31e-07	5.81e-06
PMPCA	3194338	0.227911	7.5474	5.45637	1	5.32e-07	5.83e-06
THRB	2666147	0.706252	7.82526	5.45598	1	5.33e-07	5.83e-06
CCDC46	3767531	-0.468623	5.03704	-5.45576	-1	5.34e-07	5.84e-06
IL12B	2884301	-0.262406	5.65344	-5.45443	-1	5.37e-07	5.87e-06
PDSS2	2967818	0.614745	6.62067	5.45317	1	5.39e-07	5.89e-06
TNFRSF13B	3747522	-0.221556	7.3435	-5.45236	-1	5.41e-07	5.91e-06
NCALD	3147173	0.875237	7.06279	5.45118	1	5.44e-07	5.93e-06
PLCG1	3885537	0.274071	7.42872	5.45003	1	5.46e-07	5.96e-06
RAP2C	4022032	-0.208807	7.30099	-5.44981	-1	5.47e-07	5.96e-06
ANKRD34B	2864584	1.19227	3.69115	5.44941	1	5.48e-07	5.97e-06
LRRFIP2	2669184	-0.410068	6.91073	-5.44732	-1	5.53e-07	6.02e-06
ZSCAN12	2947283	-0.287929	5.4463	-5.4456	-1	5.56e-07	6.06e-06
ERBB3	3417249	0.458794	9.2346	5.44245	1	5.64e-07	6.13e-06
KCNG3	2550175	0.581723	6.28259	5.44198	1	5.65e-07	6.14e-06
JAM3	3357237	-0.375306	6.89934	-5.44093	-1	5.67e-07	6.16e-06
MTPAP	3283378	0.304385	6.97387	5.43907	1	5.71e-07	6.2e-06
PLEKHH3	3758025	-0.136707	7.26025	-5.43834	-1	5.73e-07	6.21e-06
CUL7	2954355	0.218837	7.27223	5.43833	1	5.73e-07	6.21e-06
GYPC	2504328	-0.23811	7.17941	-5.43756	-1	5.75e-07	6.23e-06
MYO15A	3712978	-0.0902024	6.45609	-5.43715	-1	5.76e-07	6.24e-06
LRRCC1	3105430	-0.533942	5.32678	-5.43635	-1	5.78e-07	6.25e-06
SEL1L	3574207	0.471377	9.25801	5.43408	1	5.83e-07	6.31e-06
BRE	2474791	0.241059	7.24703	5.43337	1	5.85e-07	6.32e-06
PNMA1	3571542	-0.428244	8.48942	-5.43286	-1	5.86e-07	6.33e-06
ERN2	3685373	-0.159972	6.48095	-5.4311	-1	5.9e-07	6.37e-06
ABO	3228582	-0.27468	5.61524	-5.43093	-1	5.91e-07	6.37e-06
MRPS34	3676127	0.263365	7.58403	5.43037	1	5.92e-07	6.38e-06
UNC13B	3167731	0.528361	7.83557	5.42778	1	5.98e-07	6.45e-06
COPA	2440143	0.307744	9.94826	5.42773	1	5.99e-07	6.45e-06
POFUT1	3881786	0.228425	7.36647	5.42724	1	6e-07	6.46e-06
PI4KA	3953724	0.240924	8.12102	5.42643	1	6.02e-07	6.47e-06
GLI2	2503374	-0.147822	6.8778	-5.42628	-1	6.02e-07	6.47e-06
EVI5	2423017	-0.341974	6.65798	-5.42599	-1	6.03e-07	6.48e-06
FNDC4	2545953	-0.232447	6.88591	-5.42286	-1	6.11e-07	6.56e-06
ANKRD43	2828757	-0.181631	7.06628	-5.42086	-1	6.16e-07	6.61e-06
BPHL	2892393	0.436725	6.44566	5.41824	1	6.22e-07	6.68e-06
SHOX2	2702610	-0.155448	6.36132	-5.41785	-1	6.23e-07	6.69e-06
ARCN1	3351531	0.262459	9.02247	5.41696	1	6.26e-07	6.71e-06
CCDC151	3850929	-0.17269	6.35097	-5.41662	-1	6.26e-07	6.71e-06
SPHK1	3735478	-0.155119	7.12085	-5.4148	-1	6.31e-07	6.76e-06
FREM2	3486096	-0.656179	6.00553	-5.41379	-1	6.34e-07	6.78e-06
CKAP5	3371719	0.348543	7.65601	5.41025	1	6.43e-07	6.88e-06
CAPNS1	3831168	0.312635	9.61324	5.41024	1	6.43e-07	6.88e-06
CEP70	2697490	-0.415786	7.39578	-5.4096	-1	6.45e-07	6.89e-06
OMD	3214825	-0.81576	5.78634	-5.40954	-1	6.45e-07	6.89e-06
GABRQ	3995254	-0.47104	5.27084	-5.40884	-1	6.47e-07	6.91e-06
FGF10	2855818	-0.475465	4.59477	-5.40707	-1	6.51e-07	6.95e-06
PEBP4	3127610	-0.972574	7.30785	-5.4069	-1	6.52e-07	6.95e-06
VAMP5	2491676	-0.345757	7.50896	-5.4066	-1	6.53e-07	6.96e-06
TM9SF4	3881686	0.264898	8.29185	5.40492	1	6.57e-07	7e-06
MACF1	2331213	0.242203	8.03514	5.40491	1	6.57e-07	7e-06
PITX1	2876361	-0.18192	6.47652	-5.4032	-1	6.62e-07	7.05e-06
FGF4	3380142	-0.162873	7.22368	-5.40278	-1	6.63e-07	7.05e-06
TBX6	3687435	-0.176315	6.37193	-5.40172	-1	6.66e-07	7.08e-06
NDUFV1	3337196	0.253084	8.09455	5.4009	1	6.68e-07	7.1e-06
CACNB1	3755580	-0.133708	5.82775	-5.40085	-1	6.68e-07	7.1e-06
MGRN1	3646277	0.177325	7.65156	5.39983	1	6.71e-07	7.13e-06
RASAL1	3472183	-0.117881	6.52622	-5.39854	-1	6.74e-07	7.16e-06
PPP2CB	3130211	-0.471461	7.99876	-5.39845	-1	6.75e-07	7.16e-06
ESPNL	2534664	-0.138735	7.27158	-5.39551	-1	6.83e-07	7.24e-06
KIAA0495	2393654	0.184968	6.60687	5.39465	1	6.85e-07	7.26e-06
POPDC3	2967276	0.864416	3.96781	5.39448	1	6.86e-07	7.27e-06
TTLL7	2420229	-0.473761	6.62197	-5.39271	-1	6.91e-07	7.31e-06
EPM2A	2977949	-0.28484	5.40304	-5.3924	-1	6.91e-07	7.32e-06
ARRDC4	3610611	-0.21812	7.8913	-5.38878	-1	7.02e-07	7.43e-06
CALD1	3025545	-0.492345	8.88656	-5.38846	-1	7.03e-07	7.43e-06
TRIM26	2948259	0.204379	6.77116	5.38772	1	7.05e-07	7.45e-06
NLN	2812359	0.380974	6.76339	5.38731	1	7.06e-07	7.46e-06
TDRD3	3491948	-0.312532	7.19185	-5.3852	-1	7.12e-07	7.52e-06
CENPQ	2909723	-0.329191	4.11624	-5.38428	-1	7.15e-07	7.55e-06
GPR144	3188780	-0.112625	7.2017	-5.38187	-1	7.22e-07	7.61e-06
FXYD1	3830189	-0.325927	6.51392	-5.38186	-1	7.22e-07	7.61e-06
TSC1	3228373	0.23691	6.86804	5.38173	1	7.22e-07	7.61e-06
ZBTB32	3830680	-0.119118	6.22228	-5.38132	-1	7.23e-07	7.62e-06
C2orf64	2566383	-0.243866	7.21099	-5.38024	-1	7.27e-07	7.65e-06
RNF20	3182489	0.279	8.08688	5.38001	1	7.27e-07	7.66e-06
DCTN1	2559967	0.208126	7.74006	5.37732	1	7.35e-07	7.73e-06
HERPUD1	3662387	-0.48523	10.859	-5.37728	-1	7.35e-07	7.73e-06
QARS	2673937	0.331701	8.86524	5.37723	1	7.36e-07	7.73e-06
MAPK8	3245682	-0.274153	7.51403	-5.37455	-1	7.44e-07	7.8e-06
LEPREL2	3402836	-0.176877	7.02223	-5.37409	-1	7.45e-07	7.81e-06
WDR90	3643143	-0.120473	7.33482	-5.37394	-1	7.45e-07	7.81e-06
TIMELESS	3457824	0.282052	6.10211	5.37125	1	7.54e-07	7.9e-06
TUBE1	2970044	-0.326818	4.62732	-5.3694	-1	7.59e-07	7.95e-06
BET1	3061651	-0.363709	7.91017	-5.36927	-1	7.6e-07	7.95e-06
GLIPR2	3168385	-0.686768	8.01979	-5.36894	-1	7.61e-07	7.95e-06
WDR55	2831619	0.258844	7.30842	5.36744	1	7.65e-07	8e-06
STT3A	3354764	0.408643	10.1988	5.36601	1	7.7e-07	8.04e-06
NFYA	2906607	0.365809	7.5385	5.36597	1	7.7e-07	8.04e-06
KLHL17	4053462	-0.117915	7.06337	-5.36561	-1	7.71e-07	8.04e-06
PHIP	2961816	0.324063	7.45481	5.36544	1	7.72e-07	8.04e-06
MEN1	3377149	0.148269	6.97692	5.36289	1	7.8e-07	8.11e-06
ARHGAP33	3830864	-0.138406	6.46549	-5.36274	-1	7.8e-07	8.12e-06
TNFSF14	3848020	-0.166756	6.53695	-5.36144	-1	7.84e-07	8.15e-06
HIST1H4F	2899243	-0.424209	6.425	-5.36136	-1	7.85e-07	8.15e-06
LYVE1	3362826	-0.647786	5.64549	-5.35868	-1	7.93e-07	8.24e-06
KRT18	3415576	0.269064	9.49453	5.35778	1	7.96e-07	8.27e-06
KALRN	2639552	0.206633	5.65402	5.35626	1	8.01e-07	8.31e-06
LYPLAL1	2380785	-0.4906	6.34574	-5.35596	-1	8.02e-07	8.32e-06
LY75	2583254	-0.312118	5.76713	-5.35547	-1	8.04e-07	8.33e-06
GALR1	3794641	-0.180277	6.18616	-5.35519	-1	8.05e-07	8.34e-06
HMX1	4054238	-0.162652	8.01265	-5.35403	-1	8.08e-07	8.37e-06
FDPS	2360850	-0.323596	6.97876	-5.35344	-1	8.1e-07	8.39e-06
PPFIA3	3838254	-0.137124	6.32533	-5.35166	-1	8.16e-07	8.45e-06
SLC25A20	2673773	-0.441459	7.21888	-5.35151	-1	8.17e-07	8.45e-06
TMEM26	3291281	0.976049	6.02418	5.34903	1	8.25e-07	8.53e-06
BST1	2719617	-0.253399	6.31042	-5.34517	-1	8.38e-07	8.66e-06
MOGS	2560122	0.220279	7.69191	5.34415	1	8.41e-07	8.69e-06
GABRD	4054481	-0.155121	6.79371	-5.34255	-1	8.47e-07	8.74e-06
PODXL2	2640886	0.29578	7.27101	5.34077	1	8.53e-07	8.79e-06
ASPN	3214845	1.04991	6.42536	5.34064	1	8.54e-07	8.79e-06
WWP1	3105777	0.391324	8.63556	5.34018	1	8.55e-07	8.8e-06
LYAR	2758686	0.291362	5.92778	5.33856	1	8.61e-07	8.85e-06
B3GALNT1	2703377	-0.579261	6.37302	-5.33856	-1	8.61e-07	8.85e-06
WSB2	3473727	0.40493	8.84239	5.33782	1	8.63e-07	8.87e-06
SRPX	4004853	-0.403086	6.25585	-5.33775	-1	8.64e-07	8.87e-06
MGST3	2365119	-0.640743	8.83929	-5.3351	-1	8.73e-07	8.97e-06
MUC15	3366903	-0.561059	4.45197	-5.33345	-1	8.79e-07	9.02e-06
PLEKHG5	2394726	-0.120444	6.68522	-5.3327	-1	8.81e-07	9.05e-06
MCC	2871241	-0.302836	6.49665	-5.33201	-1	8.84e-07	9.06e-06
BAIAP2L2	3960356	-0.138658	6.93738	-5.33197	-1	8.84e-07	9.06e-06
C5orf42	2853642	0.297159	6.29999	5.33134	1	8.86e-07	9.08e-06
GLRX2	2449084	-0.340048	7.16116	-5.331	-1	8.88e-07	9.09e-06
ACTR10	3537813	-0.28586	7.80303	-5.33037	-1	8.9e-07	9.11e-06
C10orf116	3256192	-0.660614	7.52511	-5.33017	-1	8.91e-07	9.11e-06
TATDN2	2610394	0.265458	6.80978	5.32918	1	8.94e-07	9.14e-06
WDR78	2417016	-0.315877	5.14611	-5.32391	-1	9.13e-07	9.33e-06
[truncated: 5,939 more rows]
