# Supplementary material for: Integrative Identification of Deregulated MiRNA/TF-Mediated Gene Regulatory Loops and Networks in Prostate Cancer
Source: PLoS One. 2014 Jun 26;9(6):e100806. doi: 10.1371/journal.pone.0100806 (PMC4072696; doi:10.1371/journal.pone.0100806)
Supplement: Table S2 — Differentially expressed mRNAs, obtained by MHT, with FDR-adjusted P values and fold changes , for overexpressed mRNAs, and , for repressed mRNAs. (XLSX) [file pone.0100806.s004.xlsx]

## Sheet: Supplementary Table S2
Supplementary Table S2
Differentially expressed mRNAs, obtained by MHT, with FDR-adjusted P values less than or equal
to 0.05 and fold changes greater than or equal to 2, for overexpressed mRNAs, and less than
or equal to 0.5, for repressed mRNAs.
mRNA	ID	log2 fold	average	moderated	dir	P value	FDR
		change	expression	t-statistic
ARHGAP32	3397877	1.08238	7.54008	16.2769	1	4.61993e-27	1.01689e-22
L3MBTL4	3797295	-1.01051	6.16721	-15.009	-1	6.15646e-25	5.97161e-21
RALGAPA2	3900091	1.51287	8.49649	13.8218	1	7.23214e-23	2.2741e-19
TMEM14C	2894689	-1.06767	8.20131	-12.9051	-1	3.23362e-21	7.09054e-18
PRDM5	2783788	-1.14958	6.82541	-12.8833	-1	3.5435e-21	7.09054e-18
ARHGEF26	2648535	1.12989	6.91994	12.7533	1	6.12627e-21	1.12371e-17
CACNA1D	2624385	1.64147	6.91191	12.6773	1	8.44417e-21	1.2184e-17
LRCH2	4018755	-1.22828	6.64902	-12.6661	-1	8.85666e-21	1.2184e-17
PAK3	3987228	-1.00826	5.38381	-12.497	-1	1.81375e-20	2.21792e-17
ANGPT1	3148463	-1.26917	5.75656	-12.4186	-1	2.53094e-20	2.93203e-17
ERG	3931765	1.45531	6.74091	11.9514	1	1.87256e-19	1.64868e-16
SRD5A2	2547231	-1.20119	7.45124	-11.9321	-1	2.03504e-19	1.72282e-16
B3GALT2	2449104	-1.24387	5.38281	-11.9231	-1	2.11578e-19	1.72484e-16
CCDC68	3808745	-1.11039	4.98454	-11.7353	-1	4.76381e-19	3.17746e-16
AMY2B	2349402	-1.91162	6.92114	-11.6986	-1	5.58521e-19	3.51246e-16
DPYS	3147926	-1.14016	5.42738	-11.3428	-1	2.62906e-18	1.41142e-15
AKAP7	2925724	-1.03871	5.97581	-11.2453	-1	4.02754e-18	2.01478e-15
AOX1	2522247	-1.66408	6.98439	-11.2173	-1	4.55282e-18	2.13217e-15
AMACR	2852742	2.49175	8.96094	11.1906	1	5.11814e-18	2.29909e-15
ZNF483	3184896	-1.08777	6.79059	-11.1629	-1	5.78006e-18	2.5445e-15
ACSS3	3424218	-1.26495	7.11716	-11.0789	-1	8.35916e-18	3.50677e-15
CFL2	3560673	-1.06967	8.50634	-11.0471	-1	9.6143e-18	3.9189e-15
GOLM1	3212848	1.47224	9.99445	11.0395	1	9.94293e-18	3.97916e-15
TUBA4A	2600068	-1.00238	7.62928	-11.0072	-1	1.14617e-17	4.42605e-15
SGCE	3061805	-1.03341	7.12659	-10.9013	-1	1.8276e-17	6.2855e-15
TSPAN13	2991150	1.03202	9.50597	10.8287	1	2.51752e-17	8.14899e-15
PLN	2923270	-1.32987	7.6616	-10.5801	-1	7.5703e-17	2.08287e-14
HIST1H1A	2946194	-1.12361	7.31942	-10.5687	-1	7.96347e-17	2.13761e-14
TP63	2657665	-1.09505	6.96788	-10.5621	-1	8.19888e-17	2.1484e-14
VSNL1	2471233	-1.03145	5.4375	-10.4272	-1	1.4935e-16	3.57772e-14
ANO5	3323748	-1.31921	5.82136	-10.3372	-1	2.22914e-16	5.05832e-14
IMPDH2	2673873	1.00589	8.76184	10.3251	1	2.35253e-16	5.28384e-14
MYO6	2914070	1.26885	8.41625	10.3143	1	2.469e-16	5.38072e-14
CYP27A1	2528093	-1.1173	6.96827	-10.2178	-1	3.79655e-16	7.80989e-14
TDRD1	3265175	2.40759	5.3643	10.1962	1	4.18175e-16	8.36769e-14
ARMCX1	3984907	-1.28132	7.52181	-10.1729	-1	4.64142e-16	9.0409e-14
NAALADL2	2653114	1.40065	7.25525	10.1664	1	4.77744e-16	9.14402e-14
SLC18A2	3266279	-1.87238	6.83608	-10.1581	-1	4.95814e-16	9.3377e-14
FDXACB1	3391149	-1.10062	7.3294	-10.1578	-1	4.96348e-16	9.3377e-14
SNAI2	3134511	-1.15827	7.18291	-10.1525	-1	5.08261e-16	9.40111e-14
KRT5	3455186	-1.15556	8.5062	-10.0911	-1	6.68735e-16	1.14105e-13
ANXA1	3174816	-1.52553	9.47607	-10.0419	-1	8.33649e-16	1.37966e-13
SLC14A1	3786868	-2.04497	7.9337	-9.92096	-1	1.43275e-15	2.07476e-13
FAM117B	2523354	1.05204	7.57463	9.83326	1	2.12315e-15	2.90265e-13
ABCC4	3521174	1.02465	10.3436	9.80377	1	2.42358e-15	3.23306e-13
ALDH1A2	3626312	-1.039	6.76272	-9.71363	-1	3.63286e-15	4.62213e-13
KRT15	3757078	-1.56025	7.26197	-9.66068	-1	4.60887e-15	5.63588e-13
TAGLN	3350830	-1.04155	10.1963	-9.64509	-1	4.94354e-15	5.94603e-13
KRT23	3756591	-1.1532	6.07453	-9.58404	-1	6.50549e-15	7.57632e-13
PGM5	3173508	-1.49235	8.28543	-9.55547	-1	7.39808e-15	8.48121e-13
TSC22D3	4017381	-1.04389	9.00704	-9.53397	-1	8.14958e-15	9.1056e-13
F5	2443370	2.19877	6.53131	9.52618	1	8.44055e-15	9.38308e-13
PPP1R3C	3300115	-1.23256	7.39213	-9.43716	-1	1.26024e-14	1.33361e-12
LSAMP	2690012	-1.38651	7.93501	-9.35995	-1	1.78463e-14	1.79368e-12
DAPK1	3177880	1.1176	7.0994	9.35584	1	1.818e-14	1.81068e-12
GSTM3	2427208	-1.15216	6.90935	-9.35224	-1	1.84773e-14	1.83199e-12
STAC	2616804	-1.01077	5.65162	-9.29114	-1	2.43381e-14	2.35994e-12
SPATA6	2411575	-1.04071	6.5168	-9.24484	-1	2.99894e-14	2.82093e-12
RND3	2580802	-1.01174	7.73129	-9.21005	-1	3.50866e-14	3.17815e-12
ARHGEF38	2738244	1.39424	7.20076	9.15832	1	4.43106e-14	3.87032e-12
SPOCK3	2792647	-1.20032	7.71336	-9.1505	-1	4.59027e-14	3.96911e-12
SLC2A5	2395564	-1.06752	6.94573	-9.1481	-1	4.64028e-14	3.98973e-12
CSRP1	2450865	-1.10867	10.1852	-9.14722	-1	4.65869e-14	3.98997e-12
NRK	3986087	-1.13168	5.10386	-9.06959	-1	6.61402e-14	5.39711e-12
ENTPD5	3571667	1.34474	8.95685	9.01899	1	8.31173e-14	6.55733e-12
NETO2	3690154	1.19917	5.79741	9.00461	1	8.86923e-14	6.87397e-12
F2R	2816459	1.03204	7.68256	8.92674	1	1.26079e-13	9.5365e-12
TRIB1	3115008	1.26284	9.14743	8.8809	1	1.55082e-13	1.14933e-11
ZNF702P	3869880	-1.1815	6.34016	-8.87682	-1	1.57974e-13	1.16683e-11
GCNT2	2894573	-1.27424	6.89598	-8.87345	-1	1.60392e-13	1.18073e-11
MYC	3115504	1.33956	8.34125	8.83288	1	1.92662e-13	1.37685e-11
GJA1	2923661	-1.19872	8.30259	-8.76804	-1	2.58238e-13	1.79173e-11
SCN7A	2585476	-1.07241	6.19495	-8.76751	-1	2.58857e-13	1.79173e-11
CD177	3835035	-1.73226	8.13419	-8.59148	-1	5.73429e-13	3.63739e-11
FLRT3	3898355	-1.4686	6.67354	-8.55801	-1	6.67043e-13	4.1711e-11
COL1A1	3762198	1.08954	8.72744	8.52788	1	7.64283e-13	4.71222e-11
TRIM36	2871617	1.13155	7.06739	8.47253	1	9.81392e-13	5.82248e-11
MYOCD	3710823	-1.03639	6.61428	-8.41838	-1	1.25331e-12	7.22036e-11
MYL9	3883921	-1.0124	9.89217	-8.36213	-1	1.61573e-12	9.14236e-11
EYA1	3140037	-1.00214	6.76087	-8.35356	-1	1.6794e-12	9.42992e-11
STX19	2685345	1.34543	4.97047	8.3468	1	1.73147e-12	9.69757e-11
C12orf75	3429857	-1.03019	7.01723	-8.28923	-1	2.24528e-12	1.21427e-10
OR51E2	3360219	2.13567	9.7645	8.24219	1	2.77621e-12	1.44804e-10
TMEM45B	3356038	1.68324	7.27246	8.17214	1	3.80783e-12	1.90921e-10
SLITRK6	3519840	-1.13896	5.55722	-8.05405	-1	6.48398e-12	3.01731e-10
STARD4	2870828	-1.01077	7.02373	-8.04239	-1	6.83392e-12	3.15349e-10
LIX1	2868265	-1.12987	5.37829	-7.99559	-1	8.4373e-12	3.70721e-10
ATRNL1	3265565	-1.31756	6.26822	-7.98886	-1	8.69669e-12	3.80562e-10
CHRDL1	4018080	-1.41782	8.69205	-7.88556	-1	1.38431e-11	5.64261e-10
DPT	2443120	-1.09825	6.51652	-7.85544	-1	1.58507e-11	6.33196e-10
SC4MOL	2750594	-1.04467	8.00758	-7.81861	-1	1.87041e-11	7.33862e-10
LRRN1	2608309	1.93137	7.03015	7.77539	1	2.27114e-11	8.63386e-10
PAK1IP1	2894663	-1.24344	8.82903	-7.73965	-1	2.66652e-11	9.94793e-10
MAOA	3975227	1.01314	9.50031	7.73739	1	2.69367e-11	1.00054e-09
MPPED2	3367673	-1.12141	7.39223	-7.73723	-1	2.69555e-11	1.00054e-09
HSPB8	3434012	-1.01223	7.59323	-7.71931	-1	2.92126e-11	1.07525e-09
RRM2	2469252	1.2718	6.45343	7.57314	1	5.62469e-11	1.91946e-09
TCEAL2	3985008	-1.21813	5.74355	-7.46206	-1	9.24345e-11	2.94866e-09
CYP3A5	3063406	-1.27441	5.48691	-7.39491	-1	1.24753e-10	3.82976e-09
WIF1	3460198	-1.14804	5.85542	-7.33442	-1	1.63368e-10	4.88572e-09
EDNRB	3518766	-1.17313	6.91809	-7.24888	-1	2.39077e-10	6.81647e-09
EPHA5	2771342	-1.069	5.793	-7.21158	-1	2.82196e-10	7.92273e-09
EAF2	2638676	-1.21405	6.75835	-7.09856	-1	4.6592e-10	1.23708e-08
C5orf30	2822492	1.05118	5.91186	7.02149	1	6.55301e-10	1.6733e-08
PLA1A	2638077	1.07896	6.78661	6.99355	1	7.41419e-10	1.86294e-08
ANPEP	3638607	-1.98729	8.53286	-6.96238	-1	8.50832e-10	2.09014e-08
ADD3	3263555	-1.00257	8.04902	-6.93644	-1	9.53981e-10	2.31767e-08
SFRP4	3046444	1.41939	7.33922	6.91599	1	1.04397e-09	2.51961e-08
OGN	3214800	-1.13314	7.2962	-6.85536	-1	1.36345e-09	3.18587e-08
CACNA2D1	3058991	-1.32387	7.4861	-6.75037	-1	2.16201e-09	4.72906e-08
LEPREL1	2710474	-1.56004	8.30595	-6.64574	-1	3.41704e-09	6.99e-08
PCP4	3921599	-1.32067	9.49842	-6.57118	-1	4.72995e-09	9.34568e-08
NIPAL3	2325410	-1.14188	8.88276	-6.54824	-1	5.22674e-09	1.02634e-07
TGFB3	3572517	-1.21895	7.86294	-6.53402	-1	5.56015e-09	1.08209e-07
NTN4	3466556	-1.18076	7.84437	-6.50391	-1	6.33747e-09	1.21299e-07
PCDHB8	2832387	1.46117	3.44821	6.50134	1	6.40852e-09	1.22234e-07
LBH	2475678	1.06789	7.95636	6.3867	1	1.05302e-08	1.88286e-07
DNAH5	2849056	1.12648	6.3558	6.31662	1	1.42482e-08	2.45589e-07
TNFRSF19	3481410	-1.28494	7.68107	-6.30618	-1	1.49034e-08	2.55584e-07
TOP2A	3756193	1.01176	5.08123	6.29916	1	1.53607e-08	2.62503e-07
PLA2G7	2955827	1.24935	8.76263	6.25777	1	1.83534e-08	3.04429e-07
PRKG2	2775214	-1.00482	5.87974	-6.2222	-1	2.13802e-08	3.48592e-07
ELAVL2	3201784	1.006	4.82294	6.21757	1	2.1809e-08	3.54794e-07
TARP	3046556	2.0128	8.35267	6.13464	1	3.10997e-08	4.82747e-07
CD38	2719656	-1.70635	8.30741	-6.12292	-1	3.26949e-08	5.04661e-07
ACTG2	2489007	-1.10429	10.945	-6.00621	-1	5.37195e-08	7.76375e-07
CRISP3	2956563	3.07222	6.17036	5.92387	1	7.61126e-08	1.05971e-06
CDK19	2969467	1.05599	8.49566	5.89919	1	8.44643e-08	1.15834e-06
SLC22A3	2934521	-1.40511	8.12061	-5.79469	-1	1.31045e-07	1.69957e-06
AZGP1	3063589	-1.60968	10.5115	-5.74145	-1	1.63731e-07	2.05584e-06
PRR16	2825907	1.39137	6.20031	5.73848	1	1.6577e-07	2.08026e-06
MME	2648677	-1.55508	9.37153	-5.68882	-1	2.03896e-07	2.50164e-06
ACSM1	3683740	1.72785	6.78319	5.68007	1	2.11458e-07	2.58435e-06
DSC3	3802924	-1.10957	6.5355	-5.60046	-1	2.94206e-07	3.44273e-06
MT1G	3692999	-1.46988	9.50797	-5.5035	-1	4.38813e-07	4.93295e-06
GDF15	3824993	1.04678	9.18535	5.46985	1	5.03802e-07	5.57776e-06
ANKRD34B	2864584	1.19227	3.69115	5.44941	1	5.47816e-07	5.96929e-06
ASPN	3214845	1.04991	6.42536	5.34064	1	8.53516e-07	8.79118e-06
FOLH1	3372896	1.48136	7.51727	5.26913	1	1.14007e-06	1.13088e-05
SPP1	2735027	1.29415	6.99155	5.09567	1	2.28511e-06	2.09224e-05
THBS4	2817576	1.13982	7.31548	5.05136	1	2.72468e-06	2.43693e-05
LOC286161	3082590	1.01086	6.98867	5.01399	1	3.15887e-06	2.76241e-05
ATP8B4	3623552	-1.04705	5.82878	-4.98471	-1	3.54571e-06	3.05339e-05
MSMB	3246407	-1.70089	11.8213	-4.968	-1	3.78668e-06	3.23558e-05
SLC15A2	2638728	-1.17585	8.74174	-4.9665	-1	3.80921e-06	3.25354e-05
GCNT1	3175494	1.00696	7.60133	4.95281	1	4.0197e-06	3.40955e-05
DNASE2B	2344511	1.07351	5.79151	4.9364	1	4.28724e-06	3.60865e-05
C4B	2902958	1.13681	8.49179	4.8222	1	6.69294e-06	5.32027e-05
LUZP2	3324162	1.34733	7.651	4.78503	1	7.72901e-06	6.01567e-05
GRPR	3970024	1.14328	5.21002	4.74669	1	8.96067e-06	6.846e-05
FADS2	3333247	-1.08805	8.42234	-4.66438	-1	1.22849e-05	9.01644e-05
SPON2	2756965	1.32889	8.34253	4.59493	1	1.59977e-05	0.000113589
CXCL13	2732508	-1.1776	4.8539	-4.00289	-1	0.000139392	0.000731558
NEFH	3942021	-1.17227	8.75746	-3.95176	-1	0.000166739	0.000850149
MT1M	3662150	-1.118	6.95299	-3.91441	-1	0.000189899	0.000949324
GDEP	2733202	-1.37989	5.7704	-3.91113	-1	0.000192069	0.000958009
NCAPD3	3399545	-1.00493	9.85056	-3.78061	-1	0.000300787	0.00140446
PI15	3103703	-1.15016	8.24432	-3.40706	-1	0.00103171	0.0040122
ORM2	3186137	-1.08495	6.42744	-3.34034	-1	0.00127507	0.00482559
UGT2B4	2772341	1.08788	4.3782	3.32095	1	0.00135539	0.00507286
SEMA3D	3059667	-1.01017	6.34582	-3.20979	-1	0.0019151	0.0068187
GPR110	2955932	1.02326	5.70059	3.02832	1	0.00331288	0.0109473
OLFM4	3490892	-1.08224	7.89959	-2.82322	-1	0.00600223	0.0180782
SERPINA3	3549757	1.08507	9.29059	2.52634	1	0.0135062	0.0358045
