# Supplementary material for: Integrative Identification of Deregulated MiRNA/TF-Mediated Gene Regulatory Loops and Networks in Prostate Cancer
Source: PLoS One. 2014 Jun 26;9(6):e100806. doi: 10.1371/journal.pone.0100806 (PMC4072696; doi:10.1371/journal.pone.0100806)
Supplement: Table S3 — Differentially expressed miRNAs, obtained by MHT, with FDR-adjusted P values . (XLSX) [file pone.0100806.s005.xlsx]

## Sheet: Supplementary Table S3
Supplementary Table S3
Differentially expressed miRNAs, obtained by MHT, with FDR-adjusted P values less than
or equal to 0.05. Three of the miRNAs highlighted by gray (mir-768, miR-1274b, miR-1826)
have been discontinued from the list of human miRNAs provided in miRBase. For the
remaining two miRNAs highlighted by gray (miR-136* and miR-378) no targets could be
predicted by MiRecords or could be extracted from miRTarBase. As a consequence,
we excluded them from further analysis. The miRNAs highlighted by yellow have been
confirmed by deep sequencing analysis.
miRNA	log2 fold	average	moderated	dir	P value	FDR
	change	expression	t-statistic
miR-222	-1.53886	5.46835	-5.83005	-1	7.77e-07	0.000658
miR-200c	1.54592	7.35421	5.40273	1	3.12e-06	0.001321
miR-221	-1.11082	5.2101	-5.27411	-1	4.73e-06	0.001335
miR-20a	1.41423	2.99182	5.10929	1	8.05e-06	0.001704
miR-20b	1.49243	3.0276	4.91395	1	1.51e-05	0.002551
miR-182	1.2561	2.55352	4.75597	1	2.49e-05	0.003517
miR-375	1.96359	3.75109	4.69758	1	3e-05	0.003627
miR-17	1.42973	4.6617	4.61472	1	3.9e-05	0.004124
miR-93	1.33248	4.29577	4.38055	1	8.11e-05	0.007637
miR-145	-0.52748	8.63453	-4.27359	-1	0.000113	0.009576
miR-106a	1.26979	4.46038	4.21593	1	0.000135	0.0104
miR-141	0.521875	1.34957	3.96436	1	0.000291	0.020524
miR-720	0.490995	8.3686	3.9047	1	0.000348	0.02267
let-7a	0.617724	6.74714	3.80546	1	0.000468	0.028313
miR-214	-0.79867	5.67986	-3.78052	-1	0.000504	0.028456
miR-200b	0.624053	1.49433	3.73014	1	0.000585	0.029482
miR-21	0.490313	1.32588	3.72621	1	0.000592	0.029482
miR-136*	-0.23769	0.953383	-3.69237	-1	0.000654	0.030761
miR-768	0.73964	5.7792	3.61248	1	0.000826	0.036816
miR-1274b	0.904106	2.31359	3.5925	1	0.000875	0.037069
miR-378	-0.37417	1.0745	-3.57559	-1	0.000919	0.037082
miR-1826	0.791904	7.82332	3.55568	1	0.000974	0.037498
miR-106b	0.762981	1.94473	3.465	1	0.00126	0.046567
