# Supplementary material for: Integrative Identification of Deregulated MiRNA/TF-Mediated Gene Regulatory Loops and Networks in Prostate Cancer
Source: PLoS One. 2014 Jun 26;9(6):e100806. doi: 10.1371/journal.pone.0100806 (PMC4072696; doi:10.1371/journal.pone.0100806)
Supplement: Table S4 — Differentially expressed mRNAs (TFs), obtained by GSEA, with MHT FDR-adjusted P values and GSEA FDR-adjusted P values . (XLSX) [file pone.0100806.s006.xlsx]

## Sheet: Supplementary Table S4
Supplementary Table S4
Differentially expressed mRNAs (TFs), obtained by GSEA, with MHT
FDR-adjusted P values greater than 0.05 and GSEA FDR-adjusted
P values less than or equal to 0.25.
TF	P value	FDR	P value	FDR
	(MHT)	(MHT)	(GSEA)	(GSEA)
ONECUT1	0.0226301	0.0548217	0.00585198	0.0152499
GATA6	0.0300325	0.0691615	0.00338527	0.0105682
FOXN1	0.0320478	0.0730534	3.09167e-05	0.000372819
HSF1	0.0322576	0.0734008	0.0140432	0.0287886
YY1	0.0507703	0.10651	7.25873e-07	1.86005e-05
PBX1	0.0567467	0.116451	0.000234261	0.00169495
STAT1	0.0574574	0.117646	0.00113797	0.00486009
SREBF1	0.0615795	0.124374	0.0219633	0.0379422
E2F1	0.0636665	0.127862	0.000207768	0.0015775
ALX4	0.0755093	0.146823	0.189356	0.216861
NKX6-1	0.118881	0.210939	0.00393211	0.0117391
RORA	0.130435	0.226957	0.000423031	0.00250019
TBP	0.163816	0.272503	0.0780584	0.101278
PLAU	0.174591	0.286721	0.124755	0.150736
GATA1	0.178568	0.291642	0.187967	0.215671
SMAD3	0.200729	0.319584	1.67746e-08	6.67156e-07
NRF1	0.2045	0.324228	0.0190926	0.0349463
POU1F1	0.227065	0.351175	0.0299721	0.0476301
NFE2L2	0.230207	0.354813	0.00051144	0.00275908
SRF	0.293688	0.42686	1.57391e-12	2.41989e-10
ZFP161	0.312892	0.447706	0.00105434	0.00466491
IL6	0.36545	0.502212	0.192107	0.218788
TGIF1	0.390647	0.527326	0.00776137	0.0185009
CDC5L	0.508836	0.635785	0.0033179	0.0104107
SMAD1	0.537856	0.660632	0.00356123	0.0110058
ELSPBP1	0.6115	0.722748	2.47055e-05	0.000318671
HOXA4	0.65877	0.761205	0.00591126	0.0153394
UBP1	0.677329	0.77601	0.0213534	0.037202
IKZF1	0.699372	0.792982	0.0459007	0.0653448
ETV4	0.702213	0.795124	0.076839	0.100119
E4F1	0.736079	0.821886	0.116364	0.143128
HOXA3	0.762874	0.842234	0.0550787	0.0754419
NKX3-1	0.81665	0.879546	0.0911981	0.115168
HNF1A	0.919169	0.94911	0.0920305	0.115508
PAX5	0.920845	0.950156	0.0119454	0.0252454
ELK1	0.93119	0.956614	0.080856	0.10403
MZF1	0.984033	0.98997	0.000265623	0.00185635
