# Supplementary material for: Integrative Identification of Deregulated MiRNA/TF-Mediated Gene Regulatory Loops and Networks in Prostate Cancer
Source: PLoS One. 2014 Jun 26;9(6):e100806. doi: 10.1371/journal.pone.0100806 (PMC4072696; doi:10.1371/journal.pone.0100806)
Supplement: Table S5 — Deregulated Type I coherent FFLs, predicted by IntegraMiR. (XLSX) [file pone.0100806.s007.xlsx]

## Sheet: Supplementary Table S5
Supplementary Table S5
Deregulated Type I coherent FFLs, predicted by IntegraMiR.
The FFLs highlighted by yellow involve consistent deregulation.
GREEN: True-positive miRNA target prediction by the predictive
module of IntegraMiR.
BROWN: False-negative miRNA target prediction by the predictive
module of IntegraMiR.
RED: Novel miRNA target prediction by the predictive module
of IntegraMiR.
miRNA	TF	mRNA	(Fisher)
			P value
miR-20a	MYC	DDX21	2.99771e-33
miR-17	MYC	DDX21	1.39713e-32
miR-145	MYC	DDX21	3.95097e-32
miR-21	MYC	WDR3	3.11781e-29
miR-24	MYC	DDX21	6.69848e-29
miR-20a	MYC	EPRS	1.31584e-28
miR-17	MYC	EPRS	6.09759e-28
miR-20a	MYC	EEF2	6.87008e-28
miR-145	MYC	NCL	8.34262e-28
miR-17	MYC	EEF2	3.18024e-27
miR-200b	MYC	NCL	4.11901e-27
miR-145	MYC	POLR1A	4.58031e-27
miR-24	MYC	WDR3	1.04051e-26
miR-200c	MYC	ABL1	1.31217e-26
miR-20a	MYC	ABL1	3.29278e-26
miR-200c	MYC	PPAT	3.32444e-26
miR-20a	MYC	PPAT	8.33908e-26
miR-17	MYC	ABL1	1.5202e-25
miR-200c	MYC	NOLC1	2.17991e-25
miR-20a	MYC	DKC1	2.4859e-25
miR-17	MYC	PPAT	3.8473e-25
miR-145	MYC	ABL1	4.27058e-25
miR-17	MYC	GPI	7.77142e-25
miR-20a	MYC	CCT3	1.01639e-24
miR-17	MYC	DKC1	1.14593e-24
miR-93	SP1	CYP27A1	1.34908e-24
let-7a	MYC	ABL1	1.69096e-24
miR-200c	MYC	EPHA2	1.85983e-24
miR-145	SP1	CYP27A1	1.86017e-24
miR-200b	MYC	ABL1	2.09865e-24
miR-200c	MYC	TOP1	2.82416e-24
miR-200c	MYC	GART	3.03384e-24
miR-145	MYC	PDCD11	3.14575e-24
miR-200c	MYC	E2F3	3.79744e-24
let-7a	MYC	PPAT	4.2745e-24
miR-20a	MYC	EPHA2	4.65651e-24
miR-222	TP53	TP63	4.78714e-24
miR-200b	MYC	PPAT	5.3045e-24
miR-21	MYC	PPAT	5.3643e-24
miR-145	MYC	NOLC1	7.05998e-24
miR-24	MYC	POLR1A	7.49093e-24
miR-214	SP1	CYP27A1	7.90398e-24
miR-20a	MYC	E2F3	9.50432e-24
let-7a	MYC	PDCD11	1.24374e-23
miR-200c	MYC	GTPBP4	1.76517e-23
miR-200c	TP53	TP63	1.83666e-23
miR-17	MYC	EPHA2	2.14137e-23
miR-20a	MYC	ENO1	2.6184e-23
miR-221	TP53	TP63	2.7472e-23
let-7a	MYC	NOLC1	2.78958e-23
miR-200c	MYC	NME1	3.02518e-23
miR-200b	MYC	NOLC1	3.46096e-23
let-7a	MYC	MYBBP1A	3.47815e-23
miR-17	MYC	E2F3	4.36799e-23
miR-20a	TP53	TP63	4.59306e-23
miR-221	SP1	GJA1	4.74695e-23
let-7a	MYC	CCT3	5.18251e-23
miR-200c	MYC	EIF4A1	7.09691e-23
miR-20a	SP1	GJA1	7.93511e-23
miR-20b	TP53	TP63	8.41597e-23
miR-200c	MYC	SYNGR1	9.72214e-23
miR-145	MYC	CAD	1.13274e-22
miR-200c	MYC	FTH1	1.16116e-22
miR-17	MYC	ENO1	1.20227e-22
miR-145	MYC	E2F3	1.22314e-22
miR-182	TP53	TP63	1.3687e-22
miR-20b	SP1	GJA1	1.45368e-22
miR-200c	MYC	DDX54	1.62187e-22
miR-20a	MYC	EIF4A1	1.77345e-22
miR-20a	MYC	WDR12	2.02058e-22
miR-17	TP53	TP63	2.10786e-22
miR-200c	SNAI2	ZEB1	2.11601e-22
miR-20a	SP1	COL1A1	2.26344e-22
let-7a	MYC	EPHA2	2.36621e-22
miR-200c	MYC	MSH2	2.39075e-22
miR-20a	MYC	SRPK1	2.71337e-22
miR-200b	MYC	EPHA2	2.93487e-22
miR-21	MYC	EPHA2	2.96788e-22
miR-200c	MYC	DSC3	2.97367e-22
miR-17	SP1	GJA1	3.63973e-22
miR-20b	SP1	COL1A1	4.14487e-22
miR-93	TP53	TP63	4.28107e-22
miR-200b	MYC	TOP1	4.45109e-22
miR-200b	MYC	GART	4.78054e-22
let-7a	MYC	E2F3	4.82157e-22
miR-145	MYC	GTPBP4	5.66751e-22
miR-200b	MYC	E2F3	5.97973e-22
miR-21	MYC	E2F3	6.04695e-22
miR-182	SP1	COL1A1	6.73756e-22
miR-24	MYC	ABL1	6.86051e-22
miR-20a	MYC	CCND3	6.88369e-22
miR-106a	TP53	TP63	7.00043e-22
miR-93	SP1	GJA1	7.39045e-22
miR-20a	MYC	DSC3	7.42477e-22
miR-20a	MYC	HSPA8	7.58806e-22
miR-17	MYC	EIF4A1	8.12829e-22
miR-17	MYC	WDR12	9.25978e-22
miR-17	SP1	COL1A1	1.03716e-21
miR-20a	MYC	EXOSC5	1.14413e-21
miR-106a	SP1	GJA1	1.20828e-21
miR-17	MYC	SRPK1	1.2431e-21
miR-141	TP53	TP63	1.46687e-21
miR-24	MYC	PPAT	1.72846e-21
miR-200c	MYC	FKBP4	1.74319e-21
miR-375	SNAI2	ZEB1	1.87942e-21
miR-93	SP1	COL1A1	2.1049e-21
miR-200c	MYC	SLC20A1	2.1262e-21
let-7a	TP53	TP63	2.32113e-21
miR-20a	MYC	HMGA1	2.43131e-21
miR-214	TP53	TP63	2.49289e-21
miR-141	SP1	GJA1	2.53114e-21
miR-200b	MYC	GTPBP4	2.76636e-21
miR-200b	TP53	TP63	2.87803e-21
miR-24	SP1	CYP27A1	2.96916e-21
miR-145	MYC	SYNGR1	3.10988e-21
miR-17	MYC	CCND3	3.15072e-21
miR-200c	MYC	ABCE1	3.24574e-21
miR-145	MYC	FASN	3.35813e-21
miR-17	MYC	DSC3	3.39811e-21
miR-106a	SP1	COL1A1	3.44014e-21
miR-17	MYC	HSPA8	3.47277e-21
miR-145	MYC	PES1	3.65342e-21
miR-200c	MYC	GCNT1	3.70491e-21
let-7a	SP1	GJA1	4.00451e-21
miR-214	SP1	GJA1	4.30072e-21
miR-200b	MYC	NME1	4.73281e-21
miR-21	MYC	NME1	4.78594e-21
miR-21	SP1	GJA1	5.02061e-21
miR-145	MYC	DDX54	5.18194e-21
miR-17	MYC	EXOSC5	5.23401e-21
miR-24	MYC	APEX1	5.67242e-21
miR-106b	TP53	TP63	6.05075e-21
miR-20a	MYC	KIAA0664	6.97448e-21
let-7a	MYC	SLC25A4	8.0631e-21
miR-20a	MYC	ABCE1	8.09208e-21
miR-200c	MYC	HLCS	8.28616e-21
miR-145	MYC	CCND3	8.79732e-21
miR-20a	MYC	GCNT1	9.23606e-21
miR-145	MYC	DSC3	9.48755e-21
miR-106b	SP1	GJA1	1.04351e-20
miR-200b	MYC	EIF4A1	1.10717e-20
miR-17	MYC	HMGA1	1.11135e-20
let-7a	SP1	COL1A1	1.13914e-20
miR-200c	MYC	CCT6A	1.18428e-20
let-7a	MYC	SYNGR1	1.22226e-20
miR-24	MYC	MYBBP1A	1.39528e-20
miR-200b	MYC	SYNGR1	1.51512e-20
miR-21	MYC	SYNGR1	1.53211e-20
miR-21	MYC	SRPK1	1.71091e-20
miR-200b	MYC	FTH1	1.80847e-20
miR-21	MYC	FTH1	1.82876e-20
miR-24	MYC	PRPH	1.90448e-20
let-7a	MYC	DDX54	2.03559e-20
miR-20a	MYC	HLCS	2.06458e-20
miR-24	MYC	CCT3	2.07569e-20
miR-200c	MYC	HDGF	2.14533e-20
miR-200b	MYC	DDX54	2.52313e-20
miR-200c	MYC	TDP1	2.66966e-20
miR-106b	SP1	COL1A1	2.96624e-20
miR-145	MYC	HMGA1	3.10014e-20
miR-17	MYC	KIAA0664	3.18433e-20
miR-200c	MYC	TP53	3.28573e-20
miR-200b	SNAI2	ZEB1	3.28881e-20
let-7a	MYC	CCND3	3.45396e-20
miR-200c	MYC	SLC25A3	3.51447e-20
miR-200c	MYC	RPIA	3.57314e-20
miR-17	MYC	ABCE1	3.69398e-20
miR-20a	MYC	PA2G4	3.7232e-20
let-7a	MYC	DSC3	3.72467e-20
miR-21	MYC	MSH2	3.75587e-20
miR-17	MYC	GCNT1	4.21557e-20
miR-21	MYC	CCND3	4.32881e-20
miR-200b	MYC	DSC3	4.61629e-20
miR-21	MYC	HSPA8	4.77038e-20
miR-200c	MYC	BCL11B	5.10655e-20
miR-20a	MYC	HDGF	5.34182e-20
miR-20a	MYC	TDP1	6.64637e-20
miR-125b	TP53	TP63	8.12832e-20
miR-20a	MYC	TP53	8.17894e-20
miR-20a	MYC	RPIA	8.89383e-20
miR-17	MYC	HLCS	9.41449e-20
miR-24	MYC	EPHA2	9.41796e-20
miR-145	MYC	ABCE1	1.02948e-19
miR-200c	MYC	NCKAP1	1.05986e-19
miR-145	MYC	GCNT1	1.17471e-19
miR-200c	MYC	CCNA2	1.20263e-19
let-7a	MYC	HMGA1	1.21556e-19
miR-20a	MYC	BCL11B	1.27073e-19
miR-125b	SP1	GJA1	1.4003e-19
miR-24	MYC	TOP1	1.42589e-19
miR-200c	MYC	POLD2	1.42993e-19
miR-20a	MYC	VRK1	1.43872e-19
miR-200c	MYC	RPS6KA2	1.5226e-19
miR-24	MYC	GART	1.53097e-19
miR-17	MYC	PA2G4	1.69659e-19
miR-24	MYC	E2F3	1.91321e-19
miR-200c	TP53	CAV1	1.95768e-19
miR-20a	MYC	MCM4	2.13862e-19
miR-200c	MYC	CCT5	2.16143e-19
miR-20a	MYC	SERPINE1	2.33547e-19
miR-17	MYC	HDGF	2.43311e-19
miR-20a	MYC	PTN	2.52688e-19
miR-145	MYC	HLCS	2.62171e-19
miR-20a	MYC	NCKAP1	2.63599e-19
let-7a	MYC	SLC20A1	2.64487e-19
miR-20a	MYC	CCNB1	2.7395e-19
miR-20a	MYC	CUL1	2.74514e-19
miR-20a	MYC	DUSP2	2.74586e-19
miR-221	SP1	NOS1	2.86211e-19
miR-17	MYC	TDP1	3.02649e-19
miR-200b	MYC	SLC20A1	3.2769e-19
miR-17	MYC	TP53	3.72341e-19
miR-20a	MYC	RPS6KA2	3.78585e-19
let-7a	MYC	ABCE1	4.03124e-19
miR-17	MYC	RPIA	4.04844e-19
miR-143	TP53	TP63	4.30075e-19
let-7a	MYC	GCNT1	4.59928e-19
miR-145	MYC	PA2G4	4.72226e-19
miR-20a	SP1	NOS1	4.76918e-19
miR-200c	MYC	MITF	4.79372e-19
miR-20a	TP53	CAV1	4.86672e-19
miR-200b	MYC	ABCE1	4.99419e-19
miR-24	MYC	ENO1	5.23433e-19
miR-20a	MYC	CCT5	5.37282e-19
miR-200c	MYC	MXI1	5.5439e-19
miR-200b	MYC	GCNT1	5.69777e-19
miR-17	MYC	BCL11B	5.78174e-19
miR-17	MYC	VRK1	6.54503e-19
miR-200c	MYC	RYBP	6.54737e-19
miR-200c	MYC	CKS2	6.73857e-19
miR-145	MYC	HDGF	6.77015e-19
miR-20a	MYC	MTHFD2	7.08183e-19
miR-20a	MYC	IMPA2	8.19065e-19
miR-29a	TP53	TP63	8.35391e-19
miR-200c	MYC	HK2	8.41837e-19
miR-145	MYC	TDP1	8.41966e-19
miR-20b	SP1	NOS1	8.70354e-19
miR-20b	TP53	CAV1	8.88145e-19
miR-21	MYC	TFDP1	9.24812e-19
miR-222	POU2F1	MS4A2	9.6901e-19
miR-17	MYC	MCM4	9.7241e-19
miR-182	SP1	ABCA2	9.9463e-19
let-7a	MYC	HLCS	1.02552e-18
miR-145	MYC	TP53	1.03566e-18
miR-17	MYC	SERPINE1	1.06179e-18
miR-20a	MYC	TFAM	1.07801e-18
miR-20a	MYC	CSRP2	1.09318e-18
miR-145	MYC	RPIA	1.12598e-18
miR-17	MYC	PTN	1.1487e-18
miR-17	MYC	NCKAP1	1.19823e-18
miR-17	MYC	CCNB1	1.24522e-18
miR-17	MYC	CUL1	1.24778e-18
miR-17	MYC	DUSP2	1.24811e-18
miR-21	MYC	ATR	1.25065e-18
miR-214	HNF4A	CYP27A1	1.26313e-18
miR-200b	MYC	HLCS	1.27026e-18
miR-21	MYC	HLCS	1.28446e-18
miR-20a	MYC	MXI1	1.37707e-18
miR-182	SP1	NOS1	1.4108e-18
let-7a	MYC	LTA4H	1.41461e-18
miR-29a	SP1	GJA1	1.43763e-18
miR-182	TP53	CAV1	1.43963e-18
let-7a	MYC	CCT6A	1.46367e-18
miR-200c	MYC	IMP4	1.53704e-18
miR-200c	MYC	CXCL12	1.60568e-18
miR-145	MYC	BCL11B	1.60755e-18
miR-20a	MYC	RYBP	1.62611e-18
miR-375	SP1	NOS1	1.68504e-18
miR-17	MYC	RPS6KA2	1.7201e-18
miR-200b	MYC	CCT6A	1.81286e-18
let-7a	MYC	PA2G4	1.84588e-18
miR-20a	MYC	NUP155	1.87959e-18
miR-200c	MYC	PAX3	1.97593e-18
miR-20a	MYC	HK2	2.09037e-18
miR-143	SP1	COL1A1	2.09688e-18
miR-20a	MYC	PTMA	2.11834e-18
miR-17	SP1	NOS1	2.16621e-18
miR-17	TP53	CAV1	2.21046e-18
miR-17	MYC	CCT5	2.44e-18
miR-20a	MYC	CDKN2A	2.50415e-18
miR-199a	TP53	TP63	2.93852e-18
miR-145	MYC	SERPINE1	2.95055e-18
miR-20a	MYC	EEF1A1	3.00857e-18
miR-24	MYC	SLC25A4	3.15814e-18
miR-17	MYC	MTHFD2	3.21493e-18
miR-200b	MYC	HDGF	3.27592e-18
let-7a	MYC	TDP1	3.28885e-18
let-7a	MYC	TXNRD1	3.38781e-18
miR-145	MYC	DUSP2	3.46778e-18
miR-200c	MYC	HSPD1	3.46987e-18
miR-24	MYC	EIF4A1	3.4964e-18
miR-222	SP1	LPL	3.74709e-18
miR-200c	MYC	MAP4	3.76311e-18
miR-20a	LEF1	MYC	3.8419e-18
miR-20a	MYC	CXCL12	3.98495e-18
let-7a	MYC	TP53	4.0444e-18
miR-29a	SP1	COL1A1	4.06922e-18
miR-200b	MYC	TDP1	4.07282e-18
miR-200c	MYC	RPL22	4.16397e-18
miR-21	MYC	TXNRD1	4.24218e-18
miR-93	SP1	NOS1	4.37756e-18
let-7a	MYC	RPIA	4.39667e-18
miR-93	TP53	CAV1	4.46692e-18
miR-200c	MYC	DDX5	4.69568e-18
miR-200c	MYC	LARS	4.70673e-18
miR-24	MYC	SYNGR1	4.77752e-18
miR-145	MYC	RPS6KA2	4.77774e-18
miR-143	SNAI2	ZEB1	4.86649e-18
miR-17	MYC	TFAM	4.89101e-18
miR-20a	MYC	PAX3	4.90297e-18
miR-17	MYC	CSRP2	4.95975e-18
miR-200b	MYC	TP53	5.00827e-18
miR-199a	SP1	GJA1	5.05378e-18
miR-24	MYC	FASN	5.15654e-18
miR-222	SP1	CCND3	5.24044e-18
miR-24	MYC	SRPK1	5.33224e-18
miR-200b	MYC	SLC25A3	5.35538e-18
miR-17	MYC	MITF	5.4023e-18
miR-21	MYC	SLC25A3	5.41515e-18
miR-200b	MYC	RPIA	5.4444e-18
miR-21	MYC	RPIA	5.50516e-18
miR-24	MYC	PES1	5.60714e-18
miR-200c	MYC	PSPH	5.9079e-18
miR-145	SP1	NOS1	6.01552e-18
miR-17	MYC	MXI1	6.24573e-18
let-7a	MYC	BCL11B	6.27426e-18
miR-143	SP1	APOBEC3G	6.63224e-18
miR-145	MYC	AK3	6.818e-18
miR-106a	SP1	NOS1	7.13275e-18
miR-106a	TP53	CAV1	7.27827e-18
miR-17	MYC	RYBP	7.37353e-18
miR-200c	MYC	NPM1	7.58167e-18
miR-200b	MYC	BCL11B	7.76885e-18
miR-21	MYC	BCL11B	7.85553e-18
miR-20a	SP1	FHL2	7.86393e-18
miR-24	MYC	DDX54	7.93633e-18
miR-20a	MYC	HSPD1	8.60581e-18
miR-200c	GATA3	TGFBR3	8.93721e-18
miR-20a	MYC	MAP4	9.33243e-18
miR-17	MYC	HK2	9.47531e-18
miR-17	MYC	PTMA	9.60191e-18
miR-20a	MYC	RPL22	1.03256e-17
miR-20a	MYC	GTF2F2	1.04558e-17
miR-17	MYC	CDKN2A	1.1348e-17
let-7a	MYC	SERPINE1	1.15071e-17
miR-200c	MYC	E2F2	1.15296e-17
miR-20a	MYC	DDX5	1.1643e-17
miR-20a	MYC	LARS	1.16703e-17
let-7a	MYC	PTN	1.24467e-17
let-7a	MYC	NCKAP1	1.29822e-17
miR-20a	MYC	PSMB1	1.33979e-17
miR-24	MYC	CCND3	1.34298e-17
let-7a	MYC	DUSP2	1.35213e-17
miR-17	MYC	EEF1A1	1.36303e-17
miR-200c	MYC	PFKM	1.39875e-17
miR-20a	MYC	BRCA1	1.40729e-17
miR-24	SP1	APOBEC3G	1.40766e-17
miR-200c	SP1	LPL	1.41853e-17
miR-200c	MYC	FOSL1	1.42015e-17
miR-199a	SP1	COL1A1	1.42871e-17
miR-24	MYC	DSC3	1.44767e-17
miR-20a	MYC	PSPH	1.46457e-17
miR-145	MYC	MITF	1.49887e-17
miR-200c	MYC	DDX50	1.50419e-17
miR-200c	MYC	EIF2B1	1.53129e-17
miR-200b	MYC	NCKAP1	1.60723e-17
let-7a	MYC	IKBKE	1.66721e-17
miR-145	MYC	MXI1	1.73263e-17
miR-17	LEF1	MYC	1.73994e-17
miR-17	MYC	EEF1D	1.74193e-17
miR-214	SP1	ABCA2	1.77542e-17
miR-17	MYC	CXCL12	1.80463e-17
miR-200b	MYC	CCNA2	1.82269e-17
miR-21	MYC	FBL	1.86088e-17
miR-20a	MYC	SNRPD3	1.86183e-17
let-7a	MYC	RPS6KA2	1.86212e-17
miR-20a	MYC	NPM1	1.87908e-17
miR-145	MYC	RYBP	2.04515e-17
miR-221	SP1	LPL	2.113e-17
miR-20a	GATA3	TGFBR3	2.21471e-17
miR-17	MYC	PAX3	2.21969e-17
miR-24	MYC	EXOSC5	2.22305e-17
miR-200b	MYC	RPS6KA2	2.30517e-17
miR-21	MYC	RPS6KA2	2.33086e-17
let-7a	SP1	NOS1	2.34383e-17
miR-20a	MYC	THRA	2.39117e-17
let-7a	TP53	CAV1	2.39159e-17
miR-145	MYC	AKAP1	2.41209e-17
miR-20a	MYC	ATPIF1	2.50511e-17
miR-214	SP1	NOS1	2.51588e-17
miR-21	MYC	ASNS	2.62091e-17
miR-145	MYC	HK2	2.62745e-17
miR-20a	MYC	E2F2	2.85646e-17
miR-21	SP1	NOS1	2.93367e-17
miR-200c	MYC	TFRC	2.94619e-17
miR-221	SP1	CCND3	2.95342e-17
miR-200b	TP53	CAV1	2.96045e-17
miR-200b	MYC	CCT5	3.26707e-17
miR-21	MYC	CCT5	3.30346e-17
let-7a	MYC	MTHFD2	3.47535e-17
miR-20a	MYC	IMPDH1	3.48196e-17
miR-20a	MYC	FOSL1	3.51776e-17
miR-145	MYC	CTPS	3.72331e-17
miR-20a	MYC	BTG1	3.74332e-17
miR-145	MYC	EEF1A1	3.77817e-17
miR-200c	MYC	VDAC1	3.8705e-17
miR-17	MYC	HSPD1	3.89277e-17
miR-20b	GATA3	TGFBR3	4.03296e-17
miR-200c	MYC	HOXB3	4.04803e-17
miR-200c	MYC	EIF4B	4.07719e-17
miR-17	MYC	MAP4	4.22092e-17
miR-21	MYC	MTHFD2	4.34955e-17
miR-200c	MYC	ZNF330	4.45722e-17
miR-17	MYC	RPL22	4.66942e-17
miR-17	MYC	GTF2F2	4.72819e-17
miR-145	MYC	IMP4	4.7877e-17
miR-145	LEF1	MYC	4.82172e-17
miR-20a	SP1	CCND3	4.91043e-17
miR-200c	MYC	ID2	4.95301e-17
miR-145	MYC	CXCL12	5.0008e-17
miR-20a	MYC	ZNF239	5.07386e-17
miR-17	MYC	DDX5	5.26415e-17
miR-17	MYC	LARS	5.27651e-17
miR-200b	MYC	METAP2	5.81814e-17
let-7a	MYC	MITF	5.83276e-17
miR-21	MYC	METAP2	5.88292e-17
miR-17	MYC	PSMB1	6.05633e-17
miR-106b	SP1	NOS1	6.06413e-17
miR-145	MYC	PAX3	6.14961e-17
miR-106b	TP53	CAV1	6.18758e-17
miR-17	MYC	BRCA1	6.36097e-17
miR-182	GATA3	TGFBR3	6.52553e-17
miR-17	MYC	PSPH	6.61943e-17
miR-21	MYC	CSRP2	6.70262e-17
miR-93	SP1	FHL2	7.17549e-17
miR-200b	MYC	MITF	7.21869e-17
miR-200c	MYC	IREB2	7.28473e-17
miR-20a	MYC	TFRC	7.29281e-17
let-7a	MYC	RYBP	7.95509e-17
miR-200b	MYC	MXI1	8.34252e-17
miR-17	MYC	SNRPD3	8.4118e-17
miR-21	MYC	MXI1	8.43537e-17
miR-17	MYC	NPM1	8.48959e-17
miR-20b	SP1	CCND3	8.93735e-17
miR-20a	STAT1	MYC	8.97024e-17
let-7a	MYC	AKAP1	9.38016e-17
miR-20a	MYC	VDAC1	9.5783e-17
miR-20a	MYC	SREBF1	9.58413e-17
miR-200c	MYC	IL1RL1	9.6943e-17
miR-200b	MYC	RYBP	9.84461e-17
miR-24	MYC	POLR2H	9.88335e-17
miR-20a	MYC	E2F1	9.89421e-17
miR-20a	E2F1	MYC	9.89421e-17
miR-21	MYC	RYBP	9.95416e-17
miR-17	GATA3	TGFBR3	1.00034e-16
miR-20a	MYC	HOXB3	1.00172e-16
miR-20a	MYC	EIF4B	1.00893e-16
miR-200b	MYC	CKS2	1.01307e-16
let-7a	MYC	HK2	1.02164e-16
miR-21	MYC	CKS2	1.02434e-16
let-7a	MYC	PTMA	1.03525e-16
miR-17	MYC	THRA	1.07991e-16
miR-20a	MYC	MNT	1.08434e-16
miR-20a	MYC	RPL13	1.10904e-16
miR-20a	MYC	EIF4E	1.14628e-16
miR-200c	MYC	MEST	1.15152e-16
miR-145	MYC	MAP4	1.16859e-16
miR-24	MYC	LDHB	1.21693e-16
miR-200c	MYC	CDT1	1.21794e-16
miR-375	SP1	LPL	1.23497e-16
miR-200b	MYC	HK2	1.26423e-16
miR-21	MYC	HK2	1.27829e-16
miR-17	MYC	E2F2	1.28968e-16
miR-145	MYC	RPL22	1.29262e-16
miR-145	MYC	GTF2F2	1.30887e-16
miR-200c	MYC	YWHAE	1.32057e-16
miR-24	MYC	KIAA0664	1.33465e-16
miR-145	MYC	SLC2A1	1.36968e-16
miR-200c	MYC	SLC6A1	1.39431e-16
miR-200c	MYC	RAN	1.42507e-16
miR-182	SP1	CCND3	1.44551e-16
let-7a	MYC	CTPS	1.44702e-16
let-7a	MYC	EEF1A1	1.46831e-16
miR-200c	SP1	SLC20A1	1.50057e-16
miR-17	MYC	IMPDH1	1.57158e-16
miR-17	MYC	FOSL1	1.58771e-16
miR-17	MYC	BTG1	1.68935e-16
miR-145	MYC	SARDH	1.69982e-16
let-7a	MYC	ESRRA	1.70243e-16
miR-93	SP1	BSG	1.73211e-16
miR-145	MYC	BRCA1	1.76028e-16
miR-24	MYC	GCNT1	1.76307e-16
miR-20a	MYC	IREB2	1.80163e-16
miR-200c	TP53	EPHA2	1.8215e-16
miR-21	MYC	EEF1A1	1.83701e-16
let-7a	MYC	CXCL12	1.94265e-16
miR-21	MYC	ACAT1	1.99579e-16
miR-93	GATA3	TGFBR3	2.016e-16
miR-20a	MYC	RPL27A	2.035e-16
miR-200c	MYC	MMP16	2.13277e-16
let-7a	MYC	HMOX2	2.18811e-16
miR-17	SP1	CCND3	2.21508e-16
miR-17	MYC	ZNF239	2.28868e-16
miR-21	LEF1	MYC	2.34341e-16
miR-145	SP1	BSG	2.37734e-16
let-7a	MYC	PAX3	2.38819e-16
miR-20a	MYC	IL1RL1	2.39687e-16
miR-200b	MYC	CXCL12	2.40357e-16
miR-125b	SP1	CYP4B1	2.69145e-16
miR-20a	MYC	ITPKB	2.72844e-16
miR-24	MYC	TFDP1	2.82241e-16
miR-20a	MYC	MEST	2.84657e-16
miR-200b	MYC	PAX3	2.95468e-16
miR-20a	MYC	CDT1	3.01061e-16
miR-141	SP1	TP73	3.05891e-16
miR-145	MYC	ATPIF1	3.12857e-16
miR-20b	USF1	OGN	3.13603e-16
miR-20a	MYC	ARF5	3.19262e-16
miR-200c	MYC	DDX10	3.25098e-16
miR-106a	GATA3	TGFBR3	3.27846e-16
miR-17	MYC	TFRC	3.2876e-16
miR-145	MYC	SCARB1	3.38173e-16
miR-20a	MYC	SLC6A1	3.44608e-16
miR-20a	MYC	RAN	3.52203e-16
miR-24	MYC	ARHGDIB	3.52727e-16
miR-145	MYC	E2F2	3.56608e-16
miR-20a	MYC	GFER	3.65937e-16
miR-20a	SP1	SPP1	3.74832e-16
miR-200c	MYC	FBN2	3.94511e-16
miR-20b	USF1	HOXB4	3.97124e-16
miR-145	MYC	SNRPD2	4.03881e-16
miR-17	STAT1	MYC	4.04237e-16
miR-200c	MYC	IDH2	4.09989e-16
miR-20a	MYC	NEB	4.19562e-16
miR-17	MYC	VDAC1	4.3159e-16
miR-17	MYC	SREBF1	4.31852e-16
miR-145	MYC	PFKM	4.32324e-16
miR-200c	MYC	HOXB5	4.3545e-16
miR-145	SP1	LPL	4.38413e-16
miR-17	MYC	E2F1	4.458e-16
miR-17	E2F1	MYC	4.458e-16
miR-93	SP1	CCND3	4.46128e-16
miR-24	HNF4A	CYP27A1	4.48491e-16
miR-20a	TP53	EPHA2	4.50065e-16
miR-17	MYC	HOXB3	4.51332e-16
let-7a	MYC	MAP4	4.53379e-16
miR-17	MYC	EIF4B	4.54574e-16
miR-145	MYC	BTG1	4.66975e-16
let-7a	SP1	TP73	4.81623e-16
miR-17	MYC	MNT	4.8849e-16
miR-17	MYC	RPL13	4.99599e-16
let-7a	MYC	RPL22	5.01419e-16
miR-17	MYC	EIF4E	5.16344e-16
miR-200b	MYC	HSPD1	5.1735e-16
miR-20a	MYC	MMP16	5.26888e-16
let-7a	MYC	SLC2A1	5.31263e-16
miR-24	MYC	CCT6A	5.57216e-16
miR-200b	MYC	MAP4	5.60831e-16
miR-125b	SP1	ABCA2	5.63099e-16
miR-21	MYC	MAP4	5.6706e-16
miR-222	SP1	TLR2	5.8155e-16
miR-141	SP1	BSG	5.8535e-16
miR-20a	MYC	ATP1B3	5.925e-16
miR-145	SP1	CCND3	6.12104e-16
miR-200b	MYC	RPL22	6.20241e-16
miR-141	GATA3	TGFBR3	6.81143e-16
miR-20b	SP1	SPP1	6.81288e-16
miR-200b	MYC	DDX5	6.98997e-16
miR-200b	MYC	LARS	7.00633e-16
miR-24	MYC	PA2G4	7.0172e-16
let-7a	MYC	PSPH	7.10156e-16
miR-106a	SP1	CCND3	7.25174e-16
miR-375	USF1	HOXB4	7.65662e-16
miR-17	USF1	OGN	7.76236e-16
miR-145	MYC	PHB	7.80257e-16
miR-24	MYC	TERT	7.91431e-16
miR-125b	SP1	NOS1	7.96887e-16
miR-17	MYC	IREB2	8.10912e-16
miR-20b	TP53	EPHA2	8.17924e-16
miR-21	MYC	BRCA1	8.53538e-16
miR-200b	MYC	PSPH	8.78365e-16
miR-145	MYC	TFRC	9.08049e-16
miR-17	MYC	RPL27A	9.15758e-16
miR-20a	MYC	FBN2	9.73978e-16
miR-17	USF1	HOXB4	9.82718e-16
miR-20a	MYC	G0S2	9.84738e-16
miR-214	SP1	BSG	9.88653e-16
miR-24	MYC	HDGF	1.00334e-15
let-7a	GATA3	TGFBR3	1.07199e-15
miR-17	MYC	IL1RL1	1.07828e-15
miR-141	SP1	LPL	1.07876e-15
miR-182	SP1	SLC20A1	1.08896e-15
miR-145	STAT1	MYC	1.11624e-15
miR-200b	MYC	NPM1	1.1257e-15
miR-21	MYC	SNRPD3	1.12779e-15
let-7a	MYC	THRA	1.15702e-15
miR-145	MYC	VDAC1	1.19168e-15
miR-24	MYC	UCHL1	1.22004e-15
miR-17	MYC	ITPKB	1.22716e-15
miR-24	MYC	TDP1	1.24575e-15
miR-145	MYC	EIF4B	1.25506e-15
miR-17	MYC	MEST	1.2802e-15
miR-24	MYC	TXNRD1	1.28299e-15
miR-200b	GATA3	TGFBR3	1.32577e-15
miR-21	GATA3	TGFBR3	1.34047e-15
miR-145	MYC	MNT	1.34858e-15
miR-17	MYC	CDT1	1.35384e-15
miR-145	MYC	RPL13	1.37921e-15
let-7a	MYC	E2F2	1.38109e-15
miR-143	SP1	CYP4B1	1.40521e-15
miR-24	MYC	POLD1	1.41391e-15
miR-145	MYC	EIF4E	1.42538e-15
miR-17	MYC	ARF5	1.43553e-15
miR-145	MYC	EIF5A	1.4819e-15
miR-141	SP1	CCND3	1.50559e-15
miR-21	MYC	ATPIF1	1.51537e-15
miR-24	MYC	TP53	1.52991e-15
miR-17	MYC	SLC6A1	1.54929e-15
miR-17	MYC	RAN	1.58337e-15
miR-17	MYC	GFER	1.645e-15
miR-222	NR3C1	ATP1B1	1.67688e-15
let-7a	MYC	IMPDH1	1.68205e-15
miR-17	SP1	SPP1	1.68491e-15
let-7a	MYC	FOSL1	1.69926e-15
miR-200b	MYC	E2F2	1.70792e-15
miR-21	MYC	E2F2	1.72686e-15
miR-17	MYC	NEB	1.88559e-15
miR-145	MYC	CDK4	1.92068e-15
miR-200b	MYC	SNRPD2	1.93387e-15
miR-17	TP53	EPHA2	2.02241e-15
miR-200b	MYC	PFKM	2.06979e-15
miR-21	MYC	PFKM	2.09274e-15
miR-200b	SP1	LPL	2.09888e-15
miR-200b	MYC	FOSL1	2.10127e-15
miR-21	SP1	LPL	2.12215e-15
miR-21	MYC	FOSL1	2.12457e-15
miR-145	USF1	OGN	2.14173e-15
miR-200c	SP1	TLR2	2.18553e-15
miR-200b	MYC	DDX50	2.22489e-15
miR-145	MYC	IREB2	2.23728e-15
miR-200b	MYC	EIF2B1	2.26475e-15
miR-24	MYC	BCL11B	2.36666e-15
miR-17	MYC	MMP16	2.36693e-15
let-7a	SP1	CCND3	2.36847e-15
miR-145	MYC	RPL27A	2.52615e-15
miR-214	SP1	CCND3	2.54138e-15
miR-17	MYC	ATP1B3	2.6611e-15
let-7a	MYC	CCKBR	2.66648e-15
miR-106b	GATA3	TGFBR3	2.76203e-15
miR-21	SP1	CCND3	2.96099e-15
miR-221	SP1	TLR2	3.2481e-15
miR-145	MYC	ITPKB	3.38391e-15
miR-93	SP1	SPP1	3.38763e-15
let-7a	MYC	TFRC	3.51125e-15
miR-145	MYC	MEST	3.52997e-15
miR-145	MYC	CDT1	3.73274e-15
miR-145	MYC	ARF5	3.95768e-15
miR-24	MYC	MCM4	3.9622e-15
miR-145	MYC	YWHAE	4.0459e-15
miR-93	TP53	EPHA2	4.06554e-15
miR-143	TP53	CAV1	4.23548e-15
miR-145	MYC	SLC6A1	4.27087e-15
miR-24	MYC	SERPINE1	4.32299e-15
miR-200b	MYC	TFRC	4.34107e-15
miR-17	MYC	FBN2	4.37034e-15
miR-200c	CREB1	NOLC1	4.37102e-15
miR-21	MYC	TFRC	4.38915e-15
miR-17	MYC	G0S2	4.41852e-15
let-7a	MYC	VDAC1	4.60583e-15
miR-145	MYC	CBX3	4.62698e-15
let-7a	MYC	E2F1	4.75702e-15
let-7a	E2F1	MYC	4.75702e-15
let-7a	MYC	HOXB3	4.81587e-15
let-7a	MYC	EIF4B	4.85036e-15
miR-24	MYC	DUSP2	5.07418e-15
miR-145	MYC	CTNNA2	5.18939e-15
let-7a	MYC	MNT	5.21113e-15
miR-141	USF1	OGN	5.26051e-15
miR-200b	MYC	CDH4	5.30172e-15
miR-200b	STAT1	MYC	5.33416e-15
miR-24	MYC	KIAA0020	5.43648e-15
miR-106a	SP1	SPP1	5.49973e-15
miR-24	MYC	CCNA2	5.52192e-15
miR-222	SP1	SIRT1	5.54512e-15
miR-200b	MYC	VDAC1	5.6939e-15
miR-21	MYC	VDAC1	5.75694e-15
miR-222	TP53	MSH2	5.79704e-15
miR-200b	MYC	HOXB3	5.95348e-15
miR-200b	MYC	EIF4B	5.99611e-15
miR-21	MYC	EIF4B	6.0625e-15
miR-106b	SP1	CCND3	6.09656e-15
miR-222	SP1	VCAN	6.13866e-15
miR-24	SP1	ABCA2	6.1983e-15
miR-24	MYC	IKBKE	6.2476e-15
miR-200c	NR3C1	ATP1B1	6.29072e-15
miR-145	MYC	MMP16	6.5212e-15
miR-200b	MYC	ZNF330	6.55154e-15
miR-106a	TP53	EPHA2	6.59951e-15
miR-141	USF1	HOXB4	6.65598e-15
miR-24	MYC	RPS6KA2	6.97268e-15
miR-21	MYC	EIF5A	7.15582e-15
miR-222	SP1	PODXL	7.23776e-15
miR-200b	MYC	ID2	7.27571e-15
miR-145	MYC	ATP1B3	7.33052e-15
let-7a	MYC	CDK4	7.41721e-15
miR-222	ETS1	SP1	7.68625e-15
miR-222	YY1	NR3C1	7.85586e-15
miR-21	MYC	PPIF	8.36987e-15
let-7a	MYC	IREB2	8.63747e-15
miR-24	SP1	NOS1	8.76239e-15
miR-24	TP53	CAV1	8.93968e-15
miR-221	NR3C1	ATP1B1	9.34395e-15
miR-214	MYCN	APEX1	9.63131e-15
let-7a	MYC	RPL27A	9.75061e-15
miR-24	MYC	CCT5	9.85897e-15
miR-222	SP1	ELF4	1.00189e-14
miR-200b	MYC	IREB2	1.0676e-14
miR-21	MYC	IREB2	1.07941e-14
miR-141	SP1	SLC20A1	1.12758e-14
miR-141	SP1	SPP1	1.13966e-14
miR-21	MYC	RPL27A	1.21847e-14
let-7a	MYC	ITPKB	1.30545e-14
miR-145	MYC	HOXB5	1.32735e-14
miR-20a	SREBF1	SLC2A4	1.35284e-14
let-7a	MYC	MEST	1.36169e-14
miR-182	SP1	GP6	1.36714e-14
miR-141	TP53	EPHA2	1.3673e-14
miR-200b	MYC	IL1RL1	1.41825e-14
miR-145	MYC	FGFR3	1.44225e-14
miR-20a	NR3C1	ATP1B1	1.54808e-14
let-7a	MYC	YWHAE	1.56032e-14
miR-125b	SP1	TP73	1.61674e-14
let-7a	MYC	SLC6A1	1.64691e-14
miR-200b	MYC	MEST	1.68284e-14
miR-24	MYC	METAP2	1.74874e-14
let-7a	SP1	SLC20A1	1.77165e-14
miR-200b	MYC	CDT1	1.77929e-14
miR-20a	SREBF1	LPIN1	1.79164e-14
miR-222	SP1	CDK2	1.79244e-14
miR-222	SP1	SLC39A1	1.8414e-14
miR-200c	SP1	CYP3A7	1.84434e-14
miR-222	SP1	CCND1	1.84996e-14
miR-222	SP1	SOX3	1.8572e-14
miR-214	SP1	SLC20A1	1.90062e-14
miR-200b	MYC	YWHAE	1.92824e-14
miR-200b	MYC	SLC6A1	2.03522e-14
miR-21	MYC	SLC6A1	2.05771e-14
miR-200c	SP1	SIRT1	2.07579e-14
miR-200b	MYC	RAN	2.07983e-14
miR-21	MYC	RAN	2.10282e-14
let-7a	TP53	EPHA2	2.14803e-14
miR-24	MYC	MITF	2.16639e-14
miR-200c	TP53	MSH2	2.16992e-14
miR-200b	SP1	SLC20A1	2.18931e-14
miR-222	SP1	ITGB8	2.25153e-14
miR-200c	SP1	VCAN	2.29755e-14
miR-214	TP53	EPHA2	2.30436e-14
miR-20b	SREBF1	SLC2A4	2.45205e-14
miR-24	MYC	MXI1	2.50108e-14
miR-21	MYC	NEB	2.50266e-14
let-7a	MYC	MMP16	2.51268e-14
miR-200b	TP53	EPHA2	2.65427e-14
miR-200c	SP1	PODXL	2.70809e-14
miR-199a	SP1	NOS1	2.78171e-14
miR-20b	NR3C1	ATP1B1	2.80561e-14
let-7a	MYC	ATP1B3	2.82389e-14
miR-199a	TP53	CAV1	2.8379e-14
miR-24	MYC	LDHA	2.87068e-14
miR-200c	ETS1	SP1	2.87557e-14
miR-200c	YY1	NR3C1	2.9389e-14
miR-20a	AR	VCAN	3.02555e-14
miR-221	SP1	SIRT1	3.08123e-14
miR-125b	SP1	BSG	3.08343e-14
miR-200b	MYC	MMP16	3.10471e-14
miR-21	MYC	MMP16	3.139e-14
miR-182	CREB1	NOLC1	3.14508e-14
miR-221	TP53	MSH2	3.22087e-14
miR-20b	SREBF1	LPIN1	3.2466e-14
miR-221	SP1	VCAN	3.41019e-14
miR-200c	SP1	NOS3	3.45517e-14
miR-200c	SP1	ELF4	3.74638e-14
miR-24	MYC	HK2	3.77878e-14
miR-221	SP1	PODXL	4.01916e-14
miR-221	ETS1	SP1	4.26758e-14
miR-221	YY1	NR3C1	4.36152e-14
miR-24	MYC	CDKN2A	4.51744e-14
miR-182	NR3C1	ATP1B1	4.52177e-14
miR-106b	SP1	SPP1	4.59688e-14
miR-200b	MYC	DDX10	4.71956e-14
let-7a	MYC	IDH2	4.8106e-14
miR-200c	NR3C1	SEPP1	5.00164e-14
miR-20a	SP1	SIRT1	5.10044e-14
let-7a	MYC	HOXB5	5.10739e-14
miR-24	MYC	EEF1A1	5.41593e-14
miR-106b	TP53	EPHA2	5.51306e-14
let-7a	MYC	FGFR3	5.54857e-14
miR-221	SP1	ELF4	5.55906e-14
miR-20a	SP1	VCAN	5.64455e-14
miR-200b	MYC	FBN2	5.71993e-14
miR-200b	MYC	IDH2	5.94283e-14
let-7a	MYC	PAEP	6.03612e-14
miR-17	SREBF1	SLC2A4	6.03763e-14
miR-200b	MYC	HOXB5	6.30935e-14
miR-20a	SP1	PODXL	6.65168e-14
miR-200c	SP1	CDK2	6.695e-14
miR-200c	SP1	FN1	6.71016e-14
miR-24	LEF1	MYC	6.89637e-14
miR-17	NR3C1	ATP1B1	6.90693e-14
miR-200c	SP1	CCND1	6.90941e-14
miR-20a	ETS1	SP1	7.06249e-14
miR-24	MYC	CXCL12	7.15009e-14
miR-20a	YY1	NR3C1	7.21782e-14
miR-200c	MYB	COL1A2	7.47124e-14
miR-143	POU2F1	MS4A2	7.69477e-14
miR-17	SREBF1	LPIN1	7.99099e-14
miR-24	MYC	HMOX2	8.04603e-14
miR-143	SP1	TP73	8.36523e-14
miR-200c	SP1	ITGB8	8.40597e-14
miR-375	SP1	CBS	8.4464e-14
miR-20a	SP2	NOS1	8.69355e-14
miR-20a	SP1	ELF4	9.19788e-14
miR-20b	SP1	SIRT1	9.23382e-14
miR-221	SP1	CDK2	9.93087e-14
miR-221	SP1	SLC39A1	1.02014e-13
miR-20b	SP1	VCAN	1.02179e-13
miR-221	SP1	CCND1	1.02487e-13
miR-221	SP1	SOX3	1.02887e-13
miR-20a	TP53	GDF15	1.09908e-13
miR-20b	SP1	PODXL	1.20392e-13
miR-93	SP1	POLE2	1.20687e-13
miR-93	SREBF1	SLC2A4	1.20962e-13
miR-20a	NR3C1	SEPP1	1.22748e-13
miR-221	SP1	ITGB8	1.2467e-13
miR-20b	ETS1	SP1	1.2782e-13
miR-20b	YY1	NR3C1	1.30629e-13
miR-145	CREB1	NOLC1	1.31812e-13
miR-182	SP1	CYP3A7	1.32158e-13
miR-93	NR3C1	ATP1B1	1.38358e-13
miR-20a	ELF1	LAT	1.38679e-13
miR-141	SP1	GP6	1.40392e-13
miR-200c	PAX6	MET	1.45042e-13
miR-182	SP1	SIRT1	1.4869e-13
miR-24	MYC	HSPD1	1.52993e-13
miR-20b	SP2	NOS1	1.57309e-13
miR-93	SP1	FGFR4	1.58864e-13
miR-93	SREBF1	LPIN1	1.60048e-13
miR-20a	SP1	CDK2	1.64238e-13
miR-20a	SP1	FN1	1.64609e-13
miR-24	MYC	MAP4	1.65746e-13
miR-20b	SP1	ELF4	1.66426e-13
miR-20a	SP1	CCND1	1.6949e-13
miR-200c	SP1	ATP2A2	1.74535e-13
miR-24	SP1	TP73	1.75985e-13
miR-24	MYC	RPL22	1.83158e-13
miR-20a	MYB	COL1A2	1.83251e-13
miR-222	USF2	SERPINE1	1.89578e-13
miR-182	SP1	PODXL	1.93825e-13
miR-24	MYC	SLC2A1	1.93968e-13
miR-106a	SREBF1	SLC2A4	1.95882e-13
miR-20a	AR	KLK3	2.01619e-13
miR-182	ETS1	SP1	2.05775e-13
miR-20a	SP1	ITGB8	2.06143e-13
miR-182	YY1	NR3C1	2.10293e-13
miR-145	SP1	FGFR4	2.17404e-13
let-7a	SP1	GP6	2.20202e-13
miR-20b	NR3C1	SEPP1	2.22038e-13
miR-106a	NR3C1	ATP1B1	2.24028e-13
miR-17	SP1	SIRT1	2.2694e-13
miR-375	SP1	PODXL	2.30913e-13
miR-214	SP1	GP6	2.36168e-13
miR-24	MYC	BRCA1	2.48669e-13
miR-20b	ELF1	LAT	2.50826e-13
miR-182	SP2	NOS1	2.53207e-13
miR-106a	SREBF1	LPIN1	2.59118e-13
miR-182	SP1	ELF4	2.6787e-13
miR-20a	NR3C1	AFP	2.8687e-13
miR-17	SP1	PODXL	2.95773e-13
miR-20b	SP1	CDK2	2.97005e-13
miR-20b	SP1	FN1	2.97676e-13
miR-20b	SP1	CCND1	3.06493e-13
miR-200b	SP1	TLR2	3.13124e-13
miR-17	ETS1	SP1	3.13995e-13
miR-17	YY1	NR3C1	3.20884e-13
miR-141	CREB1	NOLC1	3.22003e-13
miR-20b	MYB	COL1A2	3.31353e-13
miR-24	SP1	BSG	3.34834e-13
miR-125b	USF1	HOXB4	3.45863e-13
miR-200c	TP53	CHMP4C	3.55966e-13
miR-182	NR3C1	SEPP1	3.57298e-13
miR-20b	SP1	ITGB8	3.72702e-13
miR-141	TP53	TP73	3.75374e-13
miR-17	SP2	NOS1	3.86315e-13
miR-182	ELF1	LAT	4.03583e-13
miR-17	SP1	ELF4	4.0867e-13
miR-20a	SP1	ATP2A2	4.27558e-13
miR-200c	SP1	CREB1	4.34201e-13
miR-145	MAF	ITGB7	4.34936e-13
miR-24	MYC	ATPIF1	4.39417e-13
miR-199a	SP1	FHL2	4.42128e-13
miR-93	SP1	SIRT1	4.53986e-13
miR-141	NR3C1	ATP1B1	4.62327e-13
miR-24	MYC	SCARB1	4.74595e-13
miR-182	SP1	CDK2	4.7782e-13
miR-182	SP1	FN1	4.78898e-13
miR-182	SP1	SLC39A1	4.90802e-13
miR-182	SP1	CCND1	4.93072e-13
miR-24	MYC	E2F2	5.00194e-13
let-7a	CREB1	NOLC1	5.04737e-13
miR-20b	NR3C1	AFP	5.18482e-13
miR-182	MYB	COL1A2	5.3303e-13
miR-17	NR3C1	SEPP1	5.4499e-13
miR-29a	SP1	LPL	5.61359e-13
miR-375	SP1	CDK2	5.69096e-13
miR-375	SP1	FN1	5.7038e-13
miR-375	SP1	SLC39A1	5.84554e-13
miR-20a	SP1	HSD17B1	5.85329e-13
let-7a	TP53	TP73	5.88325e-13
miR-125b	SP1	SPP1	5.9026e-13
miR-93	SP1	PODXL	5.91498e-13
miR-182	SP1	ITGB8	5.99489e-13
miR-24	MYC	IMPDH1	6.0815e-13
miR-214	SREBF1	ACACB	6.09693e-13
miR-24	SP1	LPL	6.13627e-13
miR-17	ELF1	LAT	6.15533e-13
miR-145	SP1	SIRT1	6.2093e-13
miR-200b	CREB1	NOLC1	6.23026e-13
miR-93	ETS1	SP1	6.27894e-13
miR-93	YY1	NR3C1	6.41653e-13
miR-24	MYC	EIF2B1	6.61691e-13
miR-222	NRF1	SLC46A1	6.71828e-13
miR-214	SREBF1	SLC2A4	6.79492e-13
miR-125b	TP53	EPHA2	7.07364e-13
miR-375	SP1	ITGB8	7.13957e-13
miR-17	SP1	CDK2	7.28667e-13
miR-17	SP1	FN1	7.3031e-13
miR-106a	SP1	SIRT1	7.34376e-13
miR-17	SP1	CCND1	7.51908e-13
miR-17	SP1	SOX3	7.54833e-13
miR-93	SP2	NOS1	7.72319e-13
miR-20b	SP1	ATP2A2	7.72439e-13
miR-17	MEF2C	PTP4A3	7.87324e-13
miR-20a	SP1	SLC11A1	7.90327e-13
miR-145	SP1	PODXL	8.08891e-13
miR-106a	SP1	VCAN	8.12355e-13
miR-17	MYB	COL1A2	8.12796e-13
miR-93	SP1	ELF4	8.16954e-13
let-7a	SP1	FGFR4	8.31541e-13
miR-24	SP1	CCND3	8.5374e-13
miR-145	ETS1	SP1	8.58634e-13
miR-20a	TP53	CHMP4C	8.71052e-13
miR-222	TP53	BBC3	8.83647e-13
miR-214	SP1	FGFR4	8.91689e-13
miR-200b	NR3C1	ATP1B1	8.94157e-13
miR-200c	SP1	FOSL1	9.02057e-13
miR-21	NR3C1	ATP1B1	9.03979e-13
miR-222	SP1	CSNK1A1	9.0672e-13
miR-17	SP1	ITGB8	9.14054e-13
miR-106a	SP1	PODXL	9.56602e-13
miR-24	MYC	CCKBR	9.60143e-13
miR-222	SP1	ACVR2A	9.6962e-13
miR-106a	ETS1	SP1	1.01541e-12
miR-182	PAX6	MET	1.03253e-12
miR-21	SP1	FGFR4	1.0375e-12
miR-106a	YY1	NR3C1	1.03764e-12
miR-221	USF2	SERPINE1	1.04352e-12
let-7a	SP1	PHOX2A	1.05468e-12
miR-199a	SP1	BSG	1.05592e-12
miR-20b	SP1	HSD17B1	1.05712e-12
miR-20a	SP1	CREB1	1.06216e-12
miR-24	MYC	PHB	1.08546e-12
miR-93	NR3C1	SEPP1	1.08908e-12
miR-200c	TP53	CASP1	1.11279e-12
miR-145	SP1	ELF4	1.11701e-12
miR-20a	MYB	SPP1	1.17839e-12
miR-200c	SP1	B4GALT5	1.21205e-12
miR-214	SP1	CBS	1.21519e-12
miR-93	ELF1	LAT	1.22986e-12
miR-182	SP1	ATP2A2	1.2417e-12
miR-106a	SP2	NOS1	1.24875e-12
miR-17	NR3C1	AFP	1.27091e-12
miR-106a	SP1	ELF4	1.32085e-12
miR-141	SP1	CYP3A7	1.34563e-12
miR-24	MYC	NME2	1.35343e-12
miR-20a	MYCN	HMGA1	1.39696e-12
miR-143	USF1	OGN	1.40569e-12
miR-20b	SP1	SLC11A1	1.4269e-12
miR-93	SP1	CDK2	1.4556e-12
miR-93	SP1	FN1	1.45888e-12
miR-93	SP1	CCND1	1.50197e-12
miR-141	SP1	SIRT1	1.51324e-12
miR-20b	TP53	CHMP4C	1.57248e-12
miR-141	TP53	MSH2	1.58136e-12
miR-106b	SREBF1	SLC2A4	1.61777e-12
miR-93	MYB	COL1A2	1.62343e-12
miR-221	TP53	CASP1	1.64752e-12
let-7a	MAF	ITGB7	1.66084e-12
miR-141	SP1	VCAN	1.6737e-12
miR-145	ELF1	LAT	1.68117e-12
miR-24	MYC	E2F1	1.70387e-12
miR-24	E2F1	MYC	1.70387e-12
miR-20a	USF2	SERPINE1	1.72227e-12
miR-24	MYC	HOXB3	1.72475e-12
miR-200b	AR	VCAN	1.73979e-12
miR-106a	NR3C1	SEPP1	1.76037e-12
miR-143	USF1	HOXB4	1.77488e-12
miR-93	SP1	ITGB8	1.8254e-12
miR-106b	NR3C1	ATP1B1	1.8493e-12
miR-24	MYC	MNT	1.86494e-12
miR-17	SP1	ATP2A2	1.89218e-12
miR-24	MYC	RPL13	1.90682e-12
miR-20a	SP1	IL10	1.91418e-12
miR-20b	SP1	CREB1	1.91706e-12
miR-199a	SP1	LPL	1.93269e-12
miR-141	SP1	PODXL	1.97046e-12
miR-106a	ELF1	LAT	1.98771e-12
miR-145	SP1	FN1	1.99402e-12
miR-145	SP1	CCND1	2.05288e-12
miR-145	SP1	SOX3	2.06085e-12
miR-141	ETS1	SP1	2.09142e-12
let-7a	SP1	CYP3A7	2.10682e-12
miR-20b	MYB	SPP1	2.1266e-12
miR-141	YY1	NR3C1	2.13715e-12
miR-106b	SREBF1	LPIN1	2.13779e-12
miR-20a	SP1	FOSL1	2.20403e-12
miR-182	SP1	SLC11A1	2.2925e-12
miR-222	YY1	CBX5	2.32447e-12
miR-106a	SP1	CDK2	2.35219e-12
miR-106a	SP1	FN1	2.35748e-12
miR-24	MYC	PPIF	2.39106e-12
miR-106a	SP1	CCND1	2.42705e-12
miR-145	SP1	ITGB8	2.49467e-12
miR-20b	MYCN	HMGA1	2.52057e-12
miR-93	NR3C1	AFP	2.53697e-12
miR-214	SP1	SIRT1	2.54002e-12
miR-17	SP1	HSD17B1	2.58819e-12
miR-200b	SP1	CYP3A7	2.59913e-12
let-7a	SP1	VCAN	2.61998e-12
miR-106a	MYB	COL1A2	2.62314e-12
miR-21	SP1	CYP3A7	2.62763e-12
miR-24	MYC	CDK4	2.64561e-12
miR-200b	SP1	SIRT1	2.92244e-12
miR-106a	SP1	ITGB8	2.94917e-12
miR-20a	SP1	B4GALT5	2.95996e-12
miR-24	MYC	IREB2	3.07637e-12
miR-182	SP1	CREB1	3.07919e-12
miR-24	MYCN	APEX1	3.19616e-12
miR-200b	SP1	VCAN	3.23192e-12
let-7a	ETS1	SP1	3.27325e-12
miR-214	SP1	PODXL	3.3066e-12
miR-200c	SP1	CSNK1A1	3.35756e-12
miR-20b	SP1	IL10	3.45257e-12
miR-24	MYC	RPL27A	3.46877e-12
miR-17	SP1	SLC11A1	3.49174e-12
miR-214	ETS1	SP1	3.50938e-12
miR-214	YY1	NR3C1	3.58604e-12
miR-200c	SP1	ACVR2A	3.58987e-12
miR-143	TP53	EPHA2	3.62222e-12
miR-141	NR3C1	SEPP1	3.62307e-12
miR-20a	MYCN	XRCC3	3.6532e-12
miR-221	NRF1	SLC46A1	3.68369e-12
miR-24	USF1	HOXB4	3.71906e-12
miR-93	SP1	ATP2A2	3.77515e-12
miR-200b	SP1	PODXL	3.80417e-12
miR-21	SP1	PODXL	3.84584e-12
miR-17	TP53	CHMP4C	3.84733e-12
miR-20b	SP1	FOSL1	3.9747e-12
let-7a	SP2	NOS1	4.02357e-12
miR-200b	ETS1	SP1	4.0374e-12
miR-24	MYC	IL1RL1	4.07588e-12
miR-21	ETS1	SP1	4.08162e-12
miR-106a	NR3C1	AFP	4.09754e-12
miR-200c	SP1	ATXN3	4.12186e-12
miR-200b	YY1	NR3C1	4.12556e-12
miR-214	SP1	NOS3	4.21037e-12
let-7a	SP1	ELF4	4.25535e-12
miR-145	PAX6	MET	4.29043e-12
miR-222	SP1	CYP17A1	4.40218e-12
miR-214	SP1	ELF4	4.56217e-12
miR-24	MYC	ITPKB	4.63091e-12
miR-17	SP1	CREB1	4.68881e-12
miR-145	TP53	SFN	4.71151e-12
miR-24	MYC	MEST	4.8284e-12
miR-141	SP1	CDK2	4.83913e-12
miR-221	TP53	BBC3	4.84083e-12
miR-200b	SP1	NOS3	4.8436e-12
miR-221	SP1	CSNK1A1	4.96681e-12
miR-141	SP1	CCND1	4.99291e-12
miR-106a	PAX6	MET	5.07118e-12
miR-24	MYC	CDT1	5.10242e-12
miR-93	SP1	HSD17B1	5.1616e-12
miR-17	MYB	SPP1	5.20034e-12
miR-200b	SP1	ELF4	5.24819e-12
miR-221	SP1	ACVR2A	5.3102e-12
miR-20b	SP1	B4GALT5	5.3361e-12
miR-222	SP1	NKX2-1	5.80762e-12
miR-24	MYC	RAN	5.95529e-12
miR-106b	SP1	SIRT1	6.03419e-12
miR-141	SP1	ITGB8	6.06532e-12
miR-20a	NRF1	SLC46A1	6.07227e-12
miR-106a	SP1	ATP2A2	6.09504e-12
miR-17	MYCN	HMGA1	6.16189e-12
miR-24	MYC	GFER	6.18397e-12
miR-24	MYC	CBX3	6.30877e-12
miR-20b	MYCN	XRCC3	6.58421e-12
miR-106b	SP1	VCAN	6.67221e-12
miR-29a	TP53	EPHA2	6.93914e-12
miR-93	SP1	SLC11A1	6.96064e-12
miR-200b	NR3C1	SEPP1	6.98913e-12
miR-125b	SP1	GP6	7.15066e-12
miR-24	TP53	EPHA2	7.582e-12
miR-93	TP53	CHMP4C	7.66846e-12
let-7a	SP1	SLC39A1	7.77249e-12
let-7a	SP1	CCND1	7.80824e-12
miR-106b	SP1	PODXL	7.85172e-12
miR-20a	TP53	BBC3	7.9775e-12
miR-214	SP1	CDK2	8.11295e-12
miR-214	SP1	FN1	8.13116e-12
miR-222	SP1	SLC19A3	8.17523e-12
miR-20a	SP1	CSNK1A1	8.1849e-12
miR-106a	SP1	HSD17B1	8.33092e-12
miR-214	SP1	SLC39A1	8.33216e-12
miR-106b	ETS1	SP1	8.33237e-12
miR-214	SP1	CCND1	8.37049e-12
miR-141	NR3C1	AFP	8.42302e-12
miR-17	SP1	IL10	8.4355e-12
miR-106b	YY1	NR3C1	8.51404e-12
miR-182	SP1	B4GALT5	8.56254e-12
miR-24	MYC	MMP16	8.85495e-12
miR-200b	SP1	CDK2	9.33136e-12
miR-93	SP1	CREB1	9.34306e-12
miR-200b	SP1	FN1	9.35229e-12
miR-21	SP1	CDK2	9.43339e-12
let-7a	SP1	ITGB8	9.48362e-12
miR-145	SP1	SLC11A1	9.50471e-12
miR-200b	SP1	CCND1	9.62749e-12
miR-17	SP1	FOSL1	9.70871e-12
miR-21	SP1	CCND1	9.73275e-12
miR-20a	SP1	ATXN3	1.00443e-11
miR-214	SP1	ITGB8	1.01662e-11
miR-375	SP1	B4GALT5	1.01883e-11
miR-106b	SP2	NOS1	1.02383e-11
miR-182	GATA3	KLRC1	1.02594e-11
miR-200c	SP1	BACE1	1.03165e-11
miR-93	MYB	SPP1	1.03608e-11
miR-200b	MYB	COL1A2	1.04031e-11
miR-141	PAX6	MET	1.04212e-11
miR-106b	SP1	ELF4	1.0827e-11
miR-20b	NRF1	SLC46A1	1.09374e-11
miR-24	MYC	RPS4X	1.11561e-11
miR-106a	SP1	SLC11A1	1.12313e-11
miR-20a	MYCN	CASP8	1.13872e-11
miR-141	TP53	SFN	1.1442e-11
miR-200b	SP1	ITGB8	1.16922e-11
miR-222	GATA2	KDR	1.18197e-11
miR-21	SP1	ITGB8	1.182e-11
miR-93	MYCN	HMGA1	1.22736e-11
miR-106a	TP53	CHMP4C	1.23721e-11
miR-141	SP1	ATP2A2	1.25217e-11
miR-221	YY1	CBX5	1.26927e-11
miR-145	SP1	CREB1	1.27554e-11
miR-17	SP1	B4GALT5	1.3027e-11
miR-200c	ETS1	CASP1	1.38305e-11
miR-106b	NR3C1	SEPP1	1.44122e-11
miR-20b	USF1	SERPINE1	1.45261e-11
miR-20b	SP1	CSNK1A1	1.47372e-11
miR-106a	SP1	CREB1	1.50708e-11
miR-93	USF2	SERPINE1	1.51178e-11
miR-17	MYCN	XRCC3	1.60676e-11
miR-106b	ELF1	LAT	1.6265e-11
miR-106a	MYB	SPP1	1.67108e-11
miR-145	MYCN	HMGA1	1.67531e-11
miR-93	SP1	IL10	1.67945e-11
miR-24	MYC	IDH2	1.68383e-11
miR-20b	USF1	CCNB1	1.69741e-11
miR-24	MYC	NUDC	1.70701e-11
miR-182	NRF1	SLC46A1	1.7538e-11
miR-24	MYC	HOXB5	1.78658e-11
let-7a	TP53	SFN	1.78796e-11
miR-20b	SP1	ATXN3	1.80804e-11
miR-125b	TP53	TP73	1.89803e-11
miR-214	TP53	SFN	1.91647e-11
miR-106b	SP1	CDK2	1.92334e-11
miR-106b	SP1	FN1	1.92765e-11
miR-93	SP1	FOSL1	1.93253e-11
miR-24	MYC	FGFR3	1.93917e-11
let-7a	SP1	ATP2A2	1.95651e-11
miR-199a	SP1	SLC20A1	1.96306e-11
miR-106a	MYCN	HMGA1	1.97923e-11
miR-106b	SP1	CCND1	1.98428e-11
miR-200b	PAX6	MET	2.00738e-11
miR-221	ETS1	CASP1	2.04355e-11
miR-20b	MYCN	CASP8	2.04944e-11
miR-145	USF2	SERPINE1	2.06325e-11
miR-20a	YY1	CBX5	2.08957e-11
miR-214	SP1	ATP2A2	2.09711e-11
miR-106b	MYB	COL1A2	2.14387e-11
miR-182	MITF	BEST1	2.16515e-11
miR-20a	SP1	DBH	2.19758e-11
miR-182	SP1	CSNK1A1	2.36236e-11
miR-199a	TP53	EPHA2	2.37437e-11
miR-221	SP1	CYP17A1	2.39838e-11
miR-106b	SP1	ITGB8	2.40909e-11
miR-200b	SP1	ATP2A2	2.41135e-11
miR-20a	MYCN	MCM7	2.43406e-11
miR-20a	SP1	BACE1	2.5096e-11
miR-182	SP1	ACVR2A	2.52512e-11
miR-375	MITF	BEST1	2.57534e-11
miR-93	SP1	B4GALT5	2.59188e-11
miR-17	NRF1	SLC46A1	2.66645e-11
miR-125b	SP1	FGFR4	2.67625e-11
miR-200c	SP1	ADAM23	2.68541e-11
miR-106a	SP1	IL10	2.70737e-11
miR-182	SP1	ATXN3	2.89765e-11
miR-200c	SP1	SLC19A3	3.0096e-11
miR-182	SP1	VAMP2	3.06724e-11
miR-141	SP1	CREB1	3.09178e-11
miR-106a	SP1	FOSL1	3.11488e-11
miR-221	SP1	NKX2-1	3.16089e-11
miR-93	MYCN	XRCC3	3.19582e-11
miR-145	TP53	CASP1	3.24839e-11
miR-106b	NR3C1	AFP	3.34225e-11
miR-125b	SP1	PHOX2A	3.3887e-11
miR-375	SP1	ATXN3	3.44623e-11
miR-145	SP1	B4GALT5	3.53602e-11
miR-17	USF1	SERPINE1	3.53936e-11
miR-17	SP1	CSNK1A1	3.59068e-11
miR-20a	AR	NKX3-1	3.60202e-11
miR-143	SP1	GP6	3.6337e-11
miR-125b	SP1	CBS	3.63933e-11
miR-20b	YY1	CBX5	3.75775e-11
miR-214	SP1	SLC11A1	3.85792e-11
miR-20b	SP1	DBH	3.95172e-11
miR-20a	GATA3	GNRHR	4.01152e-11
miR-17	USF1	CCNB1	4.13454e-11
miR-106a	SP1	B4GALT5	4.1763e-11
miR-143	SP1	TLR2	4.17907e-11
miR-200c	TP53	SCN3B	4.23284e-11
miR-200c	GATA2	KDR	4.34663e-11
miR-145	MYCN	XRCC3	4.3593e-11
miR-141	USF1	TERT	4.3761e-11
miR-17	SP1	ATXN3	4.40344e-11
miR-29a	MAX	TERT	4.42914e-11
miR-221	SP1	SLC19A3	4.44384e-11
miR-20b	SP1	BACE1	4.51198e-11
let-7a	SP1	CREB1	4.82649e-11
miR-24	MAX	TERT	4.8377e-11
miR-20a	SP1	BCL2L1	4.84708e-11
miR-200b	TP53	CHMP4C	4.88422e-11
miR-106b	SP1	ATP2A2	4.96253e-11
miR-17	MYCN	CASP8	4.99007e-11
miR-106a	MYCN	XRCC3	5.14822e-11
miR-214	SP1	CREB1	5.17257e-11
miR-93	NRF1	SLC46A1	5.2993e-11
miR-20a	SP1	SPRR1B	5.36303e-11
miR-141	SP1	IL10	5.54881e-11
miR-200b	SP1	CREB1	5.94593e-11
miR-21	SP1	CREB1	6.01067e-11
miR-182	YY1	CBX5	6.01753e-11
let-7a	MYCN	HMGA1	6.33391e-11
miR-221	GATA2	KDR	6.41586e-11
miR-20a	GATA3	ERVWE1	6.43865e-11
miR-106b	SP1	HSD17B1	6.77304e-11
miR-214	MYCN	HMGA1	6.78777e-11
miR-29a	SP1	GP6	6.93825e-11
miR-93	SP1	CSNK1A1	7.13267e-11
miR-20b	GATA3	GNRHR	7.20761e-11
miR-182	SP1	BACE1	7.22385e-11
miR-145	NRF1	SLC46A1	7.22587e-11
miR-20a	SP1	SLC19A3	7.30527e-11
miR-24	SP1	GP6	7.57754e-11
let-7a	USF2	SERPINE1	7.79557e-11
miR-141	TP53	CASP1	7.85875e-11
miR-29a	SP1	TLR2	7.97786e-11
miR-214	NFKB1	IL12B	8.16644e-11
miR-214	USF2	SERPINE1	8.35387e-11
miR-106a	NRF1	SLC46A1	8.53184e-11
miR-141	SP1	B4GALT5	8.55307e-11
miR-375	SP1	BACE1	8.5882e-11
let-7a	SP1	IL10	8.65669e-11
miR-20b	SP1	BCL2L1	8.70655e-11
miR-214	MYCN	BIRC7	8.7197e-11
miR-93	SP1	ATXN3	8.74421e-11
miR-106b	SP1	SLC11A1	9.11795e-11
miR-200c	SMAD3	COL1A2	9.12541e-11
miR-17	YY1	CBX5	9.13791e-11
miR-21	RARG	SFTPB	9.37244e-11
miR-145	TP53	BBC3	9.47855e-11
miR-145	USF1	SERPINE1	9.58492e-11
miR-17	SP1	DBH	9.60856e-11
miR-143	TP53	TP73	9.61032e-11
miR-20b	SP1	SPRR1B	9.63192e-11
miR-145	SP1	CSNK1A1	9.72357e-11
miR-125b	SP1	PODXL	9.83094e-11
miR-93	MYCN	CASP8	9.90706e-11
let-7a	SP1	FOSL1	9.95581e-11
miR-106b	TP53	CHMP4C	1.00395e-10
miR-20a	TP53	SCN3B	1.0267e-10
miR-145	SP1	ACVR2A	1.03912e-10
miR-125b	ETS1	SP1	1.04291e-10
miR-21	SP1	IL10	1.07772e-10
miR-17	SP1	BACE1	1.09677e-10
miR-106a	SP1	CSNK1A1	1.14795e-10
miR-182	GATA3	GNRHR	1.15334e-10
miR-20b	GATA3	ERVWE1	1.15607e-10
miR-143	NR3C1	ATP1B1	1.18081e-10
miR-145	SP1	ATXN3	1.19186e-10
miR-106b	SP1	CREB1	1.22175e-10
miR-200b	SP1	FOSL1	1.22603e-10
miR-21	SP1	FOSL1	1.23936e-10
miR-125b	SP2	NOS1	1.27993e-10
miR-20b	SP1	SLC19A3	1.31143e-10
miR-214	TP53	CASP1	1.31324e-10
miR-125b	SP1	ELF4	1.35307e-10
miR-106b	MYB	SPP1	1.354e-10
miR-222	MITF	MITF	1.37059e-10
miR-182	SP1	BCL2L1	1.39289e-10
miR-106a	SP1	ATXN3	1.40698e-10
miR-214	SP1	B4GALT5	1.42911e-10
let-7a	GATA3	AURKA	1.45994e-10
miR-145	SP1	MAOB	1.58553e-10
miR-106a	MYCN	CASP8	1.59384e-10
miR-106b	MYCN	HMGA1	1.60232e-10
miR-125b	TP53	GDF15	1.61261e-10
miR-200b	SP1	B4GALT5	1.6422e-10
let-7a	MYCN	XRCC3	1.64313e-10
miR-21	SP1	B4GALT5	1.66003e-10
miR-143	SP1	PHOX2A	1.71192e-10
miR-17	GATA3	GNRHR	1.7502e-10
miR-214	MYCN	XRCC3	1.76057e-10
miR-375	SP1	NKX2-1	1.77506e-10
miR-93	YY1	CBX5	1.81231e-10
miR-143	SP1	CBS	1.83802e-10
miR-20b	TP53	SCN3B	1.84218e-10
miR-222	EGR1	PTPRZ1	1.86014e-10
miR-106a	SP1	MAOB	1.87147e-10
miR-93	SP1	DBH	1.90549e-10
miR-29a	SREBF1	SLC2A4	1.97146e-10
miR-24	TP53	TP73	2.00054e-10
miR-17	SP1	BCL2L1	2.11328e-10
miR-24	SP1	POLE2	2.14779e-10
miR-93	SP1	BACE1	2.17451e-10
miR-106b	SP1	IL10	2.18832e-10
miR-20a	SMAD3	COL1A2	2.20965e-10
miR-375	SP1	ADAM23	2.22478e-10
miR-29a	NR3C1	ATP1B1	2.25039e-10
miR-141	USF1	SERPINE1	2.31336e-10
miR-17	SP1	SPRR1B	2.33735e-10
miR-141	SP1	CSNK1A1	2.34674e-10
miR-199a	SP1	GP6	2.35833e-10
miR-125b	SP1	CDK2	2.39533e-10
miR-20a	HMGA1	PTGS2	2.41082e-10
miR-24	NR3C1	ATP1B1	2.45708e-10
miR-125b	SP1	SLC39A1	2.45953e-10
miR-125b	SP1	SOX3	2.48024e-10
miR-375	SP1	SLC19A3	2.49187e-10
miR-141	SP1	ACVR2A	2.50748e-10
miR-106b	SP1	FOSL1	2.51587e-10
miR-145	SP1	DBH	2.59561e-10
miR-29a	SREBF1	LPIN1	2.59737e-10
let-7a	NRF1	SLC46A1	2.719e-10
miR-214	SP1	LTF	2.76674e-10
miR-24	SP1	FGFR4	2.81519e-10
miR-141	SP1	ATXN3	2.87516e-10
miR-214	NRF1	SLC46A1	2.91307e-10
miR-106a	YY1	CBX5	2.91345e-10
miR-182	TP53	SCN3B	2.94444e-10
miR-145	SP1	BACE1	2.96174e-10
miR-106a	SP1	DBH	3.06305e-10
miR-17	SP1	SLC19A3	3.18012e-10
let-7a	MITF	BEST1	3.35196e-10
miR-200c	MYCN	IGF1R	3.35677e-10
miR-106b	SP1	B4GALT5	3.36798e-10
miR-93	GATA3	GNRHR	3.46711e-10
miR-106a	SP1	BACE1	3.4949e-10
let-7a	TP53	BBC3	3.56331e-10
miR-375	GATA2	KDR	3.59186e-10
miR-125b	SP1	GLI1	3.62957e-10
let-7a	SP1	CSNK1A1	3.65509e-10
miR-214	TP53	BBC3	3.81745e-10
miR-24	SP1	CBS	3.82132e-10
let-7a	SP1	ACVR2A	3.90513e-10
miR-214	SP1	CSNK1A1	3.91576e-10
miR-20b	SMAD3	COL1A2	3.96001e-10
miR-145	ETS1	CASP1	3.96107e-10
miR-106b	MYCN	XRCC3	4.14714e-10
miR-214	SP1	ACVR2A	4.18358e-10
miR-93	SP1	BCL2L1	4.1849e-10
miR-143	SP1	VCAN	4.20862e-10
miR-20b	HMGA1	PTGS2	4.31992e-10
miR-17	TP53	SCN3B	4.46355e-10
miR-200b	SP1	CSNK1A1	4.49792e-10
miR-93	SP1	SPRR1B	4.62774e-10
miR-214	SP1	ATXN3	4.7961e-10
miR-200b	SP1	ACVR2A	4.80543e-10
miR-21	SP1	ACVR2A	4.85746e-10
miR-143	SP1	PODXL	4.94456e-10
miR-200c	MITF	MITF	5.00079e-10
let-7a	MYCN	CASP8	5.06962e-10
miR-214	SP1	VAMP2	5.07472e-10
miR-143	ETS1	SP1	5.2441e-10
miR-20a	ELK1	EGR2	5.3219e-10
miR-182	CEBPA	SLC11A1	5.41083e-10
miR-214	MYCN	CASP8	5.43083e-10
miR-200b	SP1	ATXN3	5.50869e-10
miR-93	GATA3	ERVWE1	5.55016e-10
miR-21	SP1	ATXN3	5.56832e-10
miR-106a	GATA3	GNRHR	5.56897e-10
miR-145	SP1	BCL2L1	5.69675e-10
miR-21	SP1	VAMP2	5.89166e-10
miR-141	YY1	CBX5	5.94519e-10
miR-199a	SREBF1	ACACB	6.00236e-10
miR-93	SP1	SLC19A3	6.29265e-10
miR-182	SMAD3	COL1A2	6.32319e-10
miR-214	SP1	MAOB	6.37336e-10
miR-199a	SREBF1	SLC2A4	6.67828e-10
miR-106a	SP1	BCL2L1	6.72019e-10
miR-200c	EGR1	PTPRZ1	6.77965e-10
miR-143	SP1	ELF4	6.79591e-10
miR-106b	NRF1	SLC46A1	6.85373e-10
miR-24	SP1	CYP3A7	7.04534e-10
miR-141	SP1	BACE1	7.12908e-10
miR-29a	SP1	SIRT1	7.24608e-10
miR-221	MITF	MITF	7.36303e-10
miR-106a	SP1	SPRR1B	7.4303e-10
miR-145	SP1	ADAM23	7.64804e-10
miR-20b	NRF1	CAPNS1	7.74252e-10
miR-20a	MYCN	IGF1R	8.10281e-10
miR-21	LEF1	CTNNAL1	8.38744e-10
miR-145	SP1	SLC19A3	8.56284e-10
miR-199a	SREBF1	LPIN1	8.79021e-10
miR-93	TP53	SCN3B	8.82637e-10
miR-143	NR3C1	SEPP1	9.0194e-10
miR-106b	SP1	CSNK1A1	9.20615e-10
miR-29a	SP1	PODXL	9.39935e-10
miR-200c	MYCN	PAX3	9.47116e-10
miR-20b	ELK1	EGR2	9.52376e-10
miR-141	ETS1	CASP1	9.52753e-10
miR-17	SMAD3	COL1A2	9.57674e-10
miR-106b	ELF1	SULT1A1	9.86001e-10
miR-214	YY1	CBX5	9.90672e-10
miR-29a	ETS1	SP1	9.96765e-10
miR-221	EGR1	PTPRZ1	9.97872e-10
miR-106a	SP1	SLC19A3	1.00992e-09
miR-20a	MYCN	PTMA	1.01308e-09
miR-29a	YY1	NR3C1	1.01823e-09
miR-24	SP1	PODXL	1.0259e-09
miR-214	SP1	DBH	1.04136e-09
miR-17	HMGA1	PTGS2	1.04448e-09
miR-199a	SP1	PHOX2A	1.10257e-09
let-7a	SP1	BACE1	1.10881e-09
miR-125b	SP1	SLC11A1	1.12408e-09
miR-106b	SP1	ATXN3	1.12702e-09
miR-141	GATA3	GNRHR	1.13489e-09
miR-200b	YY1	CBX5	1.13753e-09
miR-214	MYCN	MCM7	1.15223e-09
miR-214	SP1	BACE1	1.18762e-09
miR-145	TP53	SCN3B	1.20069e-09
miR-143	SP1	FN1	1.20263e-09
miR-143	SP1	SLC39A1	1.23198e-09
miR-182	NRF1	CAPNS1	1.23516e-09
miR-125b	TP53	CHMP4C	1.23686e-09
miR-143	SP1	CCND1	1.23758e-09
miR-106b	MYCN	CASP8	1.27577e-09
miR-200c	MYCN	NBN	1.33023e-09
miR-24	SP2	NOS1	1.33337e-09
let-7a	SP1	LOR	1.34468e-09
miR-200b	SP1	BACE1	1.36357e-09
miR-21	SP1	BACE1	1.37829e-09
miR-24	SP1	ELF4	1.40905e-09
miR-106a	TP53	SCN3B	1.41588e-09
miR-20b	USF1	CYP3A4	1.43365e-09
miR-214	SP1	LOR	1.4402e-09
miR-20b	MYCN	IGF1R	1.44897e-09
miR-143	SP1	ITGB8	1.49937e-09
miR-125b	SP1	CREB1	1.50312e-09
miR-17	RUNX2	COL10A1	1.56552e-09
miR-214	ETS1	CASP1	1.58646e-09
let-7a	GATA3	GNRHR	1.76403e-09
miR-20b	MYCN	PTMA	1.81091e-09
miR-141	SP1	ADAM23	1.83642e-09
miR-17	NRF1	CAPNS1	1.86912e-09
miR-93	SMAD3	COL1A2	1.89079e-09
miR-29a	ELF1	LAT	1.92979e-09
miR-200b	AR	NKX3-1	1.94958e-09
miR-93	HMGA1	PTGS2	2.06179e-09
miR-24	ELF1	LAT	2.10588e-09
let-7a	SP1	BCL2L1	2.12729e-09
miR-21	GATA3	GNRHR	2.19205e-09
miR-29a	SP1	CDK2	2.27715e-09
miR-214	SP1	BCL2L1	2.27817e-09
let-7a	SP1	NKX2-1	2.27977e-09
miR-20a	MYCN	PAX3	2.27999e-09
miR-17	ELK1	EGR2	2.29783e-09
miR-106b	YY1	CBX5	2.32357e-09
miR-29a	SP1	CCND1	2.34836e-09
miR-214	SP1	NKX2-1	2.44143e-09
miR-106b	SP1	DBH	2.44212e-09
miR-199a	SP1	SIRT1	2.44321e-09
miR-29a	MEF2C	PTP4A3	2.45679e-09
miR-24	SP1	FN1	2.4903e-09
miR-29a	MYB	COL1A2	2.53472e-09
miR-24	SP1	SLC39A1	2.55094e-09
miR-29a	AR	KLK3	2.78295e-09
miR-106b	SP1	BACE1	2.78415e-09
miR-200c	CEBPA	STAR	2.79073e-09
miR-145	HMGA1	PTGS2	2.80245e-09
miR-141	TP53	SCN3B	2.8795e-09
miR-222	ETS1	PTHLH	2.9023e-09
miR-106a	SMAD3	COL1A2	3.02966e-09
miR-24	SP1	ITGB8	3.10317e-09
miR-200c	MYB	TRHR	3.13672e-09
miR-199a	SP1	PODXL	3.16611e-09
let-7a	SP1	SLC19A3	3.19224e-09
miR-106a	HMGA1	PTGS2	3.30323e-09
miR-199a	ETS1	SP1	3.35679e-09
miR-214	SP1	SLC19A3	3.41835e-09
miR-182	MITF	MITF	3.43251e-09
miR-29a	SP1	GLI1	3.44084e-09
miR-17	USF1	CYP3A4	3.45508e-09
miR-17	MYCN	IGF1R	3.49189e-09
miR-200b	SP1	ADAM23	3.50574e-09
miR-93	NRF1	CAPNS1	3.68497e-09
miR-125b	TP53	CASP1	3.78253e-09
miR-200b	SP1	SLC19A3	3.92293e-09
miR-21	SP1	SLC19A3	3.96513e-09
miR-20b	MYCN	PAX3	4.06939e-09
miR-375	MITF	MITF	4.07297e-09
miR-199a	SP2	NOS1	4.11112e-09
miR-125b	SP1	B4GALT5	4.11283e-09
miR-143	SP1	HSD17B1	4.16613e-09
miR-199a	SP1	ELF4	4.34358e-09
miR-17	MYCN	PTMA	4.36132e-09
miR-106b	GATA3	GNRHR	4.42325e-09
let-7a	TP53	SCN3B	4.46984e-09
miR-93	ELK1	EGR2	4.52808e-09
miR-214	TP53	SCN3B	4.78606e-09
miR-214	GATA2	KDR	4.91297e-09
miR-106a	RUNX2	COL10A1	4.94359e-09
miR-17	MITF	MITF	5.18711e-09
miR-106b	SP1	BCL2L1	5.33107e-09
miR-20a	EGR1	PPARG	5.45743e-09
miR-200b	TP53	SCN3B	5.49166e-09
miR-143	SP1	SLC11A1	5.58858e-09
miR-200b	GATA2	KDR	5.63721e-09
miR-125b	USF1	APOE	5.74904e-09
miR-106b	SP1	SPRR1B	5.89047e-09
miR-24	SP1	ATP2A2	6.32964e-09
miR-200c	NRF1	ZFP106	6.87341e-09
miR-93	MYCN	IGF1R	6.87443e-09
miR-17	EGR1	PTPRZ1	7.01633e-09
miR-106a	ELK1	EGR2	7.24539e-09
miR-143	SP1	CREB1	7.46156e-09
miR-199a	SP1	CDK2	7.64344e-09
miR-199a	SP1	FN1	7.66028e-09
miR-20a	LEF1	CCND1	7.93148e-09
miR-106b	SP1	SLC19A3	7.98972e-09
miR-20a	ELF1	FCAR	8.16633e-09
miR-199a	MEF2C	PTP4A3	8.24384e-09
miR-93	MYCN	PTMA	8.58154e-09
miR-145	MYCN	IGF1R	9.3321e-09
let-7a	SMAD3	COL1A2	9.53629e-09
miR-199a	SP1	ITGB8	9.5373e-09
miR-20b	EGR1	PPARG	9.72358e-09
miR-143	MYCN	HMGA1	9.75263e-09
miR-17	MYCN	PAX3	9.77679e-09
let-7a	HMGA1	PTGS2	1.03938e-08
miR-200c	ETS1	PTHLH	1.04621e-08
miR-145	MYCN	NES	1.07932e-08
miR-125b	TP53	BBC3	1.08752e-08
miR-106a	MYCN	IGF1R	1.09921e-08
miR-125b	USF1	SERPINE1	1.09955e-08
miR-214	HMGA1	PTGS2	1.11268e-08
miR-125b	SP1	CSNK1A1	1.11523e-08
miR-106b	TP53	SCN3B	1.11752e-08
miR-24	SP1	SLC11A1	1.15287e-08
miR-143	RARG	SFTPB	1.15607e-08
miR-200b	SMAD3	COL1A2	1.17098e-08
miR-145	HMGA1	IFNB1	1.18859e-08
miR-125b	SP1	ACVR2A	1.19065e-08
miR-24	TP53	CHMP4C	1.26759e-08
miR-106a	MYCN	NES	1.2712e-08
miR-222	EGR1	FASLG	1.29579e-08
miR-125b	SP1	ATXN3	1.36294e-08
miR-17	MYCN	NBN	1.36949e-08
miR-106a	MYCN	PTMA	1.37164e-08
miR-145	MITF	MITF	1.38433e-08
miR-106a	HMGA1	IFNB1	1.3998e-08
miR-29a	SP1	CREB1	1.41032e-08
miR-20b	LEF1	CCND1	1.41205e-08
miR-20b	ELF1	FCAR	1.45377e-08
miR-141	ELK1	EGR2	1.46765e-08
miR-221	ETS1	PTHLH	1.53444e-08
miR-24	SP1	CREB1	1.53807e-08
miR-106a	MITF	MITF	1.63018e-08
miR-20a	NRF1	ZFP106	1.64489e-08
miR-199a	TP53	SFN	1.77587e-08
miR-29a	MYCN	HMGA1	1.84218e-08
miR-182	CEBPA	STAR	1.89459e-08
miR-222	STAT1	CCND1	1.90839e-08
miR-93	MYCN	PAX3	1.91988e-08
let-7a	CEBPA	IL10	1.93739e-08
miR-199a	SP1	ATP2A2	1.93975e-08
miR-214	NRF1	CAPNS1	1.98176e-08
miR-143	SP1	B4GALT5	2.03014e-08
miR-200c	TP53	EGFR	2.08311e-08
miR-200c	MYCN	ID2	2.11486e-08
miR-182	MYB	TRHR	2.12777e-08
miR-24	USF1	TERT	2.16297e-08
miR-29a	RARG	SFTPB	2.1828e-08
miR-141	USF1	CYP3A4	2.20083e-08
miR-106a	EGR1	PTPRZ1	2.20222e-08
miR-29a	NFKB1	IL12B	2.20926e-08
miR-143	GATA3	AURKA	2.21906e-08
miR-182	LEF1	CCND1	2.24223e-08
miR-200c	EGR1	FOSL1	2.25729e-08
miR-29a	USF2	SERPINE1	2.25907e-08
miR-17	EGR1	PPARG	2.32955e-08
miR-20a	NFE2L2	GCLC	2.34558e-08
miR-106b	SMAD3	COL1A2	2.37807e-08
miR-24	RARG	SFTPB	2.38017e-08
miR-200c	MYCN	ABCC1	2.40005e-08
miR-21	CEBPA	IL10	2.40302e-08
miR-20a	ETS1	PTHLH	2.50021e-08
miR-24	MYCN	BIRC7	2.56921e-08
miR-106b	HMGA1	PTGS2	2.59112e-08
miR-145	MYCN	PAX3	2.60315e-08
miR-24	SP1	IL10	2.73023e-08
miR-20b	NRF1	ZFP106	2.92367e-08
miR-125b	SP1	DBH	2.93342e-08
miR-106a	MYCN	PAX3	3.06419e-08
miR-141	MITF	MITF	3.29487e-08
miR-125b	SP1	BACE1	3.34026e-08
miR-17	LEF1	CCND1	3.37863e-08
let-7a	MYCN	IGF1R	3.44104e-08
miR-17	ELF1	FCAR	3.47811e-08
miR-29a	TP53	CASP1	3.52279e-08
miR-199a	SP1	SLC11A1	3.52394e-08
miR-20a	MYCN	MAD2L1	3.56007e-08
miR-214	MYCN	IGF1R	3.68253e-08
miR-200c	MITF	CTSK	3.68708e-08
miR-29a	SP1	B4GALT5	3.82771e-08
miR-143	NRF1	SLC46A1	4.09072e-08
miR-20b	NFE2L2	GCLC	4.16566e-08
miR-24	SP1	B4GALT5	4.17298e-08
miR-200b	MYCN	IGF1R	4.22091e-08
miR-106a	MYCN	NBN	4.28565e-08
let-7a	MYCN	PTMA	4.28958e-08
miR-200c	EGR1	CYP2B6	4.29104e-08
miR-20b	ETS1	PTHLH	4.4396e-08
miR-125b	ETS1	CASP1	4.44657e-08
miR-93	EGR1	PPARG	4.56393e-08
miR-182	NRF1	ZFP106	4.63626e-08
miR-200c	EGR1	FASLG	4.63754e-08
miR-20a	TP53	EGFR	4.96628e-08
miR-222	GATA2	WT1	4.98924e-08
let-7a	MITF	MITF	5.09403e-08
miR-24	MYCN	XRCC3	5.12073e-08
miR-143	TP53	BBC3	5.3363e-08
miR-20a	EGR1	FOSL1	5.37997e-08
miR-143	USF1	SERPINE1	5.39494e-08
miR-214	MITF	MITF	5.45091e-08
miR-143	SP1	CSNK1A1	5.47135e-08
miR-20a	NFKB1	IFNG	5.64002e-08
miR-106b	ELK1	EGR2	5.64855e-08
miR-143	SP1	ACVR2A	5.83893e-08
miR-222	MITF	TYR	5.84246e-08
miR-200b	MITF	MITF	6.24639e-08
miR-125b	SP1	BCL2L1	6.35685e-08
miR-93	LEF1	CCND1	6.61228e-08
miR-143	SP1	ATXN3	6.67798e-08
miR-221	EGR1	FASLG	6.78606e-08
miR-222	BRCA1	CDKN1B	6.79128e-08
miR-93	ELF1	FCAR	6.80638e-08
miR-17	NRF1	ZFP106	6.97723e-08
miR-182	ETS1	PTHLH	7.03437e-08
miR-200c	HNF4A	CYP3A4	7.1411e-08
miR-106a	EGR1	PPARG	7.27182e-08
miR-143	MYCN	CASP8	7.54532e-08
miR-29a	NRF1	SLC46A1	7.69838e-08
miR-24	NRF1	SLC46A1	8.39058e-08
miR-200b	EGR1	PTPRZ1	8.42401e-08
miR-106b	MYCN	IGF1R	8.53996e-08
miR-20b	TP53	EGFR	8.80368e-08
miR-143	SP1	MAOB	8.82973e-08
miR-145	LEF1	CCND1	8.95123e-08
miR-182	CREB1	SLC39A1	9.12118e-08
miR-145	ELF1	FCAR	9.21363e-08
miR-222	EGR1	TNF	9.32922e-08
miR-20b	EGR1	FOSL1	9.53508e-08
let-7a	MYCN	PAX3	9.54607e-08
miR-17	NFE2L2	GCLC	9.92786e-08
miR-221	STAT1	CCND1	9.96752e-08
miR-29a	TP53	BBC3	1.0035e-07
miR-375	HNF4A	PROZ	1.02108e-07
miR-214	MYCN	PAX3	1.02129e-07
miR-106a	LEF1	CCND1	1.05274e-07
miR-17	ETS1	PTHLH	1.05781e-07
miR-106b	MYCN	PTMA	1.06365e-07
miR-222	ETS1	KIR3DL1	1.06784e-07
miR-106a	ELF1	FCAR	1.08357e-07
miR-24	TP53	BBC3	1.09361e-07
miR-29a	SP1	ACVR2A	1.09773e-07
miR-20a	EGR1	FASLG	1.10232e-07
miR-24	USF1	SERPINE1	1.10559e-07
let-7a	HMGA1	IL2	1.11068e-07
miR-200b	MYCN	PAX3	1.16988e-07
miR-24	SP1	ACVR2A	1.19627e-07
miR-24	ELF1	SULT1A1	1.19935e-07
miR-221	STAT1	IL6ST	1.20358e-07
miR-106b	MITF	MITF	1.26223e-07
miR-199a	SP1	B4GALT5	1.26786e-07
miR-200c	GATA6	HNF4A	1.27769e-07
miR-200c	MYCN	EGFR	1.29732e-07
miR-29a	SP1	VAMP2	1.32638e-07
let-7a	MYCN	NBN	1.33289e-07
miR-93	NRF1	ZFP106	1.36254e-07
miR-199a	GATA3	AURKA	1.38486e-07
miR-182	TP53	EGFR	1.39292e-07
miR-29a	MYCN	CASP8	1.41748e-07
miR-24	SP1	VAMP2	1.44532e-07
miR-214	MYCN	DDB1	1.47461e-07
miR-24	MYCN	CASP8	1.54456e-07
miR-20a	STAT1	CCND1	1.6177e-07
miR-143	SP1	BACE1	1.62665e-07
miR-200b	MYCN	NBN	1.63293e-07
miR-375	TP53	EGFR	1.64861e-07
miR-145	NRF1	ZFP106	1.84262e-07
miR-20a	MYCN	SLC25A19	1.86429e-07
miR-106a	HNF4A	GK	1.87198e-07
miR-93	NFE2L2	GCLC	1.9366e-07
miR-20b	EGR1	FASLG	1.94994e-07
miR-20a	STAT1	IL6ST	1.95252e-07
miR-93	ETS1	PTHLH	2.06302e-07
miR-182	GATA2	RNASE2	2.08871e-07
miR-17	TP53	EGFR	2.09188e-07
miR-106a	NRF1	ZFP106	2.16585e-07
miR-17	EGR1	FOSL1	2.26491e-07
miR-106b	MYCN	PAX3	2.35908e-07
miR-214	STAT1	PIM1	2.37746e-07
miR-125b	CEBPA	SLC11A1	2.39761e-07
miR-143	SP1	CYP17A1	2.52365e-07
miR-29a	YY1	CBX5	2.5532e-07
miR-221	GATA2	WT1	2.58744e-07
miR-29a	MYCN	TERT	2.74753e-07
miR-20b	STAT1	CCND1	2.85854e-07
miR-24	SP1	DBH	2.92045e-07
miR-145	MYCN	PHB	2.95275e-07
miR-24	MYCN	TERT	2.99298e-07
miR-221	MITF	TYR	3.02619e-07
miR-29a	SP1	BACE1	3.04869e-07
miR-20a	MYCN	EGFR	3.0707e-07
miR-106a	NFE2L2	GCLC	3.07582e-07
miR-106a	ETS1	PTHLH	3.27613e-07
miR-222	RUNX2	TNFRSF11B	3.28736e-07
miR-106b	MYCN	NBN	3.289e-07
miR-200c	ETS1	NKX3-1	3.28922e-07
miR-199a	TP53	BBC3	3.30592e-07
miR-24	SP1	BACE1	3.32089e-07
miR-199a	USF1	SERPINE1	3.34193e-07
miR-200b	CEBPA	STAR	3.37739e-07
miR-21	CEBPA	STAR	3.41303e-07
miR-20b	STAT1	IL6ST	3.44828e-07
miR-221	BRCA1	CDKN1B	3.51345e-07
miR-199a	SP1	ACVR2A	3.61445e-07
miR-17	MITF	CTSK	3.68034e-07
miR-199a	USF1	CCNB1	3.88465e-07
miR-21	LEF1	CCND1	4.03028e-07
miR-29a	ETS1	CASP1	4.04633e-07
miR-93	TP53	EGFR	4.0704e-07
miR-93	EGR1	FOSL1	4.40588e-07
miR-143	SP1	SLC19A3	4.58489e-07
miR-17	EGR1	FASLG	4.61741e-07
miR-106a	MYCN	MAD2L1	4.6451e-07
miR-93	MYCN	ABCC1	4.68056e-07
miR-222	STAT1	FOS	4.99229e-07
miR-214	TP53	RFWD2	5.24651e-07
miR-20b	MYCN	EGFR	5.4157e-07
miR-199a	SP1	MAOB	5.44554e-07
miR-145	TP53	EGFR	5.49516e-07
miR-221	ETS1	KIR3DL1	5.50401e-07
miR-106b	EGR1	PPARG	5.55157e-07
let-7a	HNF4A	GK	5.77487e-07
miR-214	HNF4A	GK	6.17443e-07
miR-222	STAT1	WARS	6.22177e-07
miR-24	SP1	BCL2L1	6.27506e-07
miR-145	MYCN	ABCC1	6.31741e-07
miR-143	TP53	SCN3B	6.37378e-07
miR-106a	TP53	EGFR	6.45304e-07
miR-200c	GATA2	IL5	6.50598e-07
miR-141	ETS1	PTHLH	6.55678e-07
let-7a	NRF1	ZFP106	6.67557e-07
miR-17	STAT1	CCND1	6.75703e-07
miR-24	SP1	SPRR1B	6.9189e-07
miR-106a	EGR1	FOSL1	6.98347e-07
miR-24	NFE2L2	GPX2	7.13033e-07
miR-214	NRF1	ZFP106	7.13707e-07
miR-720	ETS1	PTHLH	7.71007e-07
miR-20a	ETS1	NKX3-1	7.75271e-07
miR-106b	LEF1	CCND1	8.00618e-07
miR-17	STAT1	IL6ST	8.1438e-07
miR-200b	NRF1	ZFP106	8.16419e-07
miR-106b	ELF1	FCAR	8.23817e-07
miR-21	NRF1	ZFP106	8.24993e-07
miR-20b	NFKB1	TNF	8.33694e-07
miR-199a	SP1	DBH	8.77819e-07
miR-93	EGR1	FASLG	8.95886e-07
miR-24	SP1	SLC19A3	9.32311e-07
let-7a	MITF	DCT	9.84504e-07
miR-375	GATA6	HNF4A	9.93062e-07
miR-199a	SP1	BACE1	9.97394e-07
miR-141	PAX5	TERT	1.04948e-06
miR-214	ETS1	PTHLH	1.07664e-06
miR-106a	MITF	CTSK	1.13133e-06
miR-214	MYCN	PHB	1.13969e-06
miR-375	GATA2	YBX1	1.15676e-06
miR-182	GATA2	WT1	1.16199e-06
miR-29a	TP53	SCN3B	1.189e-06
miR-200b	ETS1	PTHLH	1.23117e-06
miR-145	ETS1	ANGPT2	1.23571e-06
miR-17	MYCN	EGFR	1.27618e-06
miR-141	TP53	EGFR	1.28803e-06
miR-24	TP53	SCN3B	1.2943e-06
let-7a	CREB1	SLC39A1	1.30125e-06
miR-93	STAT1	CCND1	1.30909e-06
miR-24	GATA2	KDR	1.32773e-06
miR-143	SMAD3	COL1A2	1.33677e-06
miR-20b	ETS1	NKX3-1	1.36322e-06
miR-20b	EGR1	TNF	1.36839e-06
miR-214	CREB1	SLC39A1	1.39084e-06
miR-106a	EGR1	FASLG	1.41729e-06
miR-125b	MITF	MITF	1.45192e-06
miR-143	HMGA1	PTGS2	1.45401e-06
miR-93	MYCN	SLC25A19	1.50615e-06
miR-182	BRCA1	CDKN1B	1.57372e-06
miR-93	STAT1	IL6ST	1.57658e-06
miR-106b	NRF1	ZFP106	1.63413e-06
miR-221	RUNX2	TNFRSF11B	1.67753e-06
miR-145	STAT1	CCND1	1.76365e-06
miR-29a	MYB	ADA	1.98063e-06
miR-200c	CREB1	STAR	1.98639e-06
miR-199a	SP1	NKX2-1	2.00722e-06
miR-199a	SP1	SPRR1B	2.06817e-06
miR-106a	STAT1	CCND1	2.06873e-06
miR-214	TP53	EGFR	2.11063e-06
miR-182	GATA2	GNRHR	2.14093e-06
miR-182	ETS1	NKX3-1	2.14214e-06
miR-106a	HNF4A	CYP3A4	2.16548e-06
let-7a	MYCN	ABCC1	2.26809e-06
miR-106b	NFE2L2	GCLC	2.31123e-06
miR-24	CEBPA	SLC11A1	2.32841e-06
miR-200b	TP53	EGFR	2.41219e-06
miR-200b	MYCN	ID2	2.44806e-06
miR-182	ETS1	KIR3DL1	2.45544e-06
miR-106b	ETS1	PTHLH	2.45989e-06
miR-93	MYCN	EGFR	2.466e-06
miR-29a	SMAD3	COL1A2	2.48657e-06
miR-106a	STAT1	IL6ST	2.49007e-06
miR-199a	SP1	ADAM23	2.49404e-06
miR-221	STAT1	FOS	2.53725e-06
miR-200b	EGR1	FOSL1	2.60878e-06
miR-141	EGR1	CYP2B6	2.61315e-06
miR-21	EGR1	FOSL1	2.63598e-06
miR-20a	RUNX2	TNFRSF11B	2.70193e-06
miR-200b	MYCN	ABCC1	2.7696e-06
miR-200c	HNF4A	APOC3	2.88777e-06
miR-214	GATA2	RNASE2	3.14502e-06
miR-221	STAT1	WARS	3.15512e-06
miR-17	ETS1	NKX3-1	3.1966e-06
miR-145	MYCN	EGFR	3.31815e-06
miR-145	EGR1	MAOB	3.33827e-06
miR-106a	GATA6	HNF4A	3.83178e-06
miR-106a	MYCN	EGFR	3.88946e-06
miR-106a	EGR1	MAOB	3.91301e-06
miR-182	GATA2	IL5	4.20401e-06
miR-200b	MITF	CTSK	4.20901e-06
miR-214	EGR1	CYP2B6	4.27202e-06
miR-143	USF1	CYP3A4	4.62335e-06
miR-20a	CREB1	STAR	4.63761e-06
miR-143	MYCN	IGF1R	4.67087e-06
miR-214	ETS1	ANGPT2	4.71333e-06
miR-20b	RUNX2	TNFRSF11B	4.72926e-06
miR-106b	TP53	EGFR	4.8045e-06
miR-200b	EGR1	CYP2B6	4.87919e-06
miR-21	EGR1	CYP2B6	4.92983e-06
miR-222	GATA1	WT1	4.93273e-06
miR-106a	NFKB1	IFNB1	4.97745e-06
miR-20a	STAT1	WARS	5.07128e-06
miR-106b	EGR1	FOSL1	5.19407e-06
miR-200b	EGR1	FASLG	5.26242e-06
miR-21	EGR1	FASLG	5.317e-06
miR-143	MYCN	NES	5.3771e-06
miR-24	CEBPA	IL10	5.38504e-06
miR-20a	CREB1	GNRHR	5.53886e-06
miR-375	HNF4A	ABCG8	5.71643e-06
miR-93	ETS1	NKX3-1	6.15134e-06
miR-20a	STAT1	TRH	6.20715e-06
miR-214	STAT1	CCND1	6.70509e-06
miR-143	MITF	MITF	6.84076e-06
miR-199a	CEBPA	SLC11A1	6.899e-06
miR-200b	STAT1	CCND1	7.65459e-06
miR-214	MYCN	SLC25A19	7.70215e-06
miR-214	STAT1	IL6ST	8.05806e-06
miR-21	HNF4A	CYP3A4	8.09195e-06
miR-20b	CREB1	STAR	8.09934e-06
miR-375	HNF4A	F11	8.18494e-06
miR-145	ETS1	NKX3-1	8.26063e-06
miR-145	EGR1	TNF	8.29154e-06
miR-106b	MITF	CTSK	8.35992e-06
miR-29a	MYCN	IGF1R	8.64122e-06
miR-200b	STAT1	IL6ST	9.19739e-06
miR-24	USF1	CYP3A4	9.30034e-06
miR-24	MYCN	IGF1R	9.39541e-06
miR-145	ETS1	KIR3DL1	9.45606e-06
miR-20b	CREB1	GNRHR	9.66594e-06
miR-106a	ETS1	NKX3-1	9.67235e-06
miR-106a	HNF4A	NR1I2	1.02446e-05
miR-106b	EGR1	FASLG	1.04399e-05
miR-24	MYCN	NES	1.08077e-05
miR-20b	STAT1	TRH	1.08268e-05
miR-17	RUNX2	TNFRSF11B	1.10059e-05
let-7a	GATA6	HNF4A	1.15694e-05
miR-214	GATA6	HNF4A	1.2353e-05
miR-214	MYCN	EGFR	1.25372e-05
miR-143	MYCN	PAX3	1.25881e-05
miR-214	EGR1	MAOB	1.26124e-05
miR-17	CREB1	REN	1.26341e-05
miR-182	CREB1	STAR	1.26534e-05
miR-24	MITF	MITF	1.37312e-05
miR-141	BRCA1	CDKN1B	1.4068e-05
miR-200b	MYCN	EGFR	1.43029e-05
miR-182	CREB1	GNRHR	1.5091e-05
miR-106b	STAT1	CCND1	1.51543e-05
miR-106a	HNF4A	SLC28A1	1.54189e-05
let-7a	GATA2	WT1	1.59002e-05
miR-143	MYCN	NBN	1.73975e-05
miR-106b	STAT1	IL6ST	1.81896e-05
miR-24	EGR1	PTPRZ1	1.83352e-05
miR-199a	ELK1	EGR2	1.84704e-05
miR-17	CREB1	STAR	1.87797e-05
miR-20a	STAT1	BACE1	1.89058e-05
miR-17	GATA6	TFF2	1.8911e-05
miR-141	ETS1	NKX3-1	1.90527e-05
miR-214	MITF	TYR	1.97652e-05
miR-375	HNF4A	HNF1A	2.09665e-05
miR-93	RUNX2	TNFRSF11B	2.10439e-05
miR-17	CREB1	GNRHR	2.23838e-05
miR-29a	MYCN	PAX3	2.31722e-05
miR-221	GATA1	WT1	2.44205e-05
miR-17	STAT1	TRH	2.50512e-05
miR-125b	ETS1	PTHLH	2.69907e-05
miR-145	RUNX2	TNFRSF11B	2.81731e-05
miR-106b	MYCN	EGFR	2.82125e-05
let-7a	GATA2	GNRHR	2.89439e-05
let-7a	HNF4A	NR1I2	3.06562e-05
miR-214	ETS1	NKX3-1	3.09047e-05
miR-106a	HNF4A	F11	3.09151e-05
miR-29a	MYCN	NBN	3.19682e-05
miR-145	CREB1	REN	3.23034e-05
miR-214	HNF4A	NR1I2	3.27137e-05
miR-20b	STAT1	BACE1	3.28016e-05
miR-125b	HNF4A	PROZ	3.28313e-05
miR-106a	RUNX2	TNFRSF11B	3.29318e-05
miR-29a	MYCN	DDB1	3.30212e-05
miR-125b	CREB1	SLC39A1	3.46488e-05
miR-24	MYCN	NBN	3.47248e-05
miR-200b	ETS1	NKX3-1	3.52192e-05
miR-214	ETS1	KIR3DL1	3.53215e-05
miR-21	GATA2	GNRHR	3.55589e-05
miR-21	ETS1	NKX3-1	3.55786e-05
miR-93	CREB1	STAR	3.57958e-05
miR-145	NKX2-5	PLOD1	3.90737e-05
miR-199a	MITF	MITF	4.0055e-05
miR-143	LEF1	CCND1	4.12948e-05
miR-93	CREB1	GNRHR	4.26195e-05
miR-20a	ETV4	B4GALT1	4.54006e-05
let-7a	HNF4A	SLC28A1	4.59517e-05
miR-93	STAT1	TRH	4.76646e-05
miR-145	CREB1	STAR	4.78506e-05
miR-214	SREBF1	SLC25A1	4.89214e-05
miR-214	HNF4A	SLC28A1	4.90228e-05
miR-106a	CREB1	STAR	5.58866e-05
miR-145	CREB1	GNRHR	5.69426e-05
miR-106a	CREB1	GNRHR	6.64863e-05
miR-106b	EGR1	HPSE	6.7182e-05
miR-200b	GATA2	IL5	6.80332e-05
miR-106b	ETS1	NKX3-1	6.906e-05
miR-24	CEBPA	STAR	6.98532e-05
miR-106a	STAT1	TRH	7.43174e-05
miR-17	STAT1	BACE1	7.52282e-05
[truncated: 115 more rows]
