# Supplementary material for: Integrative Identification of Deregulated MiRNA/TF-Mediated Gene Regulatory Loops and Networks in Prostate Cancer
Source: PLoS One. 2014 Jun 26;9(6):e100806. doi: 10.1371/journal.pone.0100806 (PMC4072696; doi:10.1371/journal.pone.0100806)
Supplement: Table S6 — Deregulated Type I incoherent FFLs, predicted by IntegraMiR. (XLSX) [file pone.0100806.s008.xlsx]

## Sheet: Supplementary Table S6
SupplementaryTable S6
Deregulated Type I incoherent FFLs, predicted by IntegraMiR.
The FFLs highlighted by yellow involve consistent deregulation.
GREEN: True-positive miRNA target prediction by the predictive
module of IntegraMiR.
BROWN: False-negative miRNA target prediction by the predictive
module of IntegraMiR.
RED: Novel miRNA target prediction by the predictive module
of IntegraMiR.
	TF	mRNA	(Fisher)
			P value
miR-20a	MYC	ANXA6	2.00731e-34
miR-17	MYC	ANXA6	9.3668e-34
miR-145	MYC	ANXA6	2.6511e-33
miR-24	MYC	ANXA6	4.5253e-30
miR-21	MYC	BRD2	5.14003e-30
miR-20a	MYC	SERPINB1	1.95334e-29
miR-200c	MYC	F2R	1.99996e-28
miR-200c	MYC	MYC	3.02059e-28
miR-20a	MYC	F2R	5.0271e-28
miR-20a	MYC	MYC	7.59139e-28
miR-200c	MYC	CAV1	1.83434e-27
miR-17	MYC	F2R	2.32757e-27
miR-20a	MYC	COL1A1	2.8962e-27
miR-17	MYC	MYC	3.51391e-27
miR-20a	MYC	CAV1	4.60686e-27
miR-200c	MYC	CTSB	5.20904e-27
miR-145	MYC	MYC	9.88946e-27
miR-20a	MYC	CTSB	1.30767e-26
miR-17	MYC	COL1A1	1.3394e-26
miR-17	MYC	CAV1	2.12985e-26
miR-200b	MYC	F2R	3.23017e-26
let-7a	MYC	MYC	3.92572e-26
miR-200b	MYC	MYC	4.87418e-26
miR-21	MYC	MYC	4.92926e-26
miR-17	MYC	CTSB	6.04123e-26
miR-20a	MYC	JPH2	7.03073e-26
miR-200c	MYC	ITM2B	1.05292e-25
let-7a	MYC	COL1A1	1.49414e-25
miR-145	MYC	CTSB	1.69791e-25
let-7a	MYC	CAV1	2.37465e-25
miR-20a	MYC	ITM2B	2.6398e-25
miR-200b	MYC	CAV1	2.94781e-25
miR-21	MYC	CAV1	2.98109e-25
miR-200c	MYC	CANX	3.2137e-25
miR-17	MYC	JPH2	3.2441e-25
let-7a	MYC	CTSB	6.72735e-25
miR-20a	MYC	CANX	8.05305e-25
miR-200b	MYC	CTSB	8.35016e-25
miR-21	MYC	CTSB	8.44439e-25
miR-145	MYC	JPH2	9.1098e-25
miR-17	MYC	ITM2B	1.21682e-24
miR-20a	MYC	PLA1A	2.28406e-24
let-7a	MYC	JPH2	3.6051e-24
miR-200c	MYC	VAMP3	3.63245e-24
miR-17	MYC	CANX	3.70875e-24
miR-20a	MYC	TPM1	4.72395e-24
miR-17	MYC	PLA1A	1.05099e-23
miR-24	MYC	F2R	1.07012e-23
miR-200c	MYC	GAS1	1.45406e-23
miR-24	MYC	MYC	1.61278e-23
miR-200c	MYC	PAK2	1.66149e-23
miR-200b	MYC	ITM2B	1.67497e-23
miR-17	MYC	TPM1	2.17236e-23
miR-20a	MYC	THY1	3.27489e-23
miR-20a	MYC	GAS1	3.63673e-23
let-7a	MYC	CANX	4.10831e-23
miR-20a	MYC	PAK2	4.15523e-23
miR-200b	MYC	CANX	5.09683e-23
miR-21	MYC	CANX	5.15421e-23
miR-200c	MYC	FZD1	5.6749e-23
miR-145	MYC	TPM1	6.08571e-23
miR-24	MYC	CAV1	9.69934e-23
miR-200c	MYC	FTH1	1.16116e-22
miR-145	MYC	VAMP3	1.1701e-22
miR-20a	MYC	LAMP1	1.25608e-22
miR-20a	MYC	COL3A1	1.26559e-22
miR-20a	MYC	FZD1	1.41828e-22
miR-17	MYC	THY1	1.5034e-22
miR-17	MYC	GAS1	1.66934e-22
miR-17	MYC	PAK2	1.90711e-22
miR-20a	MYCN	NDRG2	2.15524e-22
let-7a	MYC	TPM1	2.4004e-22
miR-24	MYC	CTSB	2.73818e-22
miR-20a	MYC	INHBA	2.88511e-22
miR-21	MYC	TPM1	3.01076e-22
miR-200c	MYC	COL1A2	3.20933e-22
miR-145	MYC	THY1	4.20653e-22
let-7a	MYC	VAMP3	4.61267e-22
miR-145	MYC	GAS1	4.67053e-22
miR-145	MYC	PAK2	5.3353e-22
miR-200b	MYC	VAMP3	5.72069e-22
miR-17	MYC	LAMP1	5.75896e-22
miR-17	MYC	COL3A1	5.8025e-22
miR-17	MYC	FZD1	6.50185e-22
miR-200c	MYC	CALD1	6.8905e-22
miR-20a	MYC	COL1A2	8.01281e-22
miR-200c	MYC	MCC	8.59856e-22
miR-17	MYC	INHBA	1.3217e-21
miR-24	MYC	JPH2	1.45868e-21
miR-145	MYC	LAMP1	1.60993e-21
let-7a	MYC	THY1	1.65639e-21
miR-20a	MYC	CALD1	1.71958e-21
miR-145	MYC	FZD1	1.81745e-21
miR-93	MYCN	NDRG2	2.00443e-21
let-7a	MYC	PAK2	2.1004e-21
miR-20a	MYC	MCC	2.14555e-21
miR-200c	MYC	PLS3	2.15645e-21
miR-200b	MYC	GAS1	2.28019e-21
miR-21	MYC	GAS1	2.3058e-21
miR-200b	MYC	PAK2	2.60437e-21
miR-145	MYC	MAN2B1	2.79108e-21
miR-17	MYC	COL1A2	3.66695e-21
miR-200c	MYC	LOX	4.93228e-21
miR-200c	MYC	SYNJ1	5.15764e-21
let-7a	MYC	FCGRT	6.33093e-21
let-7a	MYC	COL3A1	6.3792e-21
miR-200c	MYC	CEBPA	6.70121e-21
miR-17	MYC	CALD1	7.86311e-21
miR-21	MYC	COL3A1	7.99725e-21
miR-200b	MYC	FZD1	8.85988e-21
miR-17	MYC	MCC	9.8086e-21
miR-214	MYCN	NDRG2	1.16501e-20
miR-20a	MYC	LOX	1.22935e-20
miR-20a	MYC	SYNJ1	1.28548e-20
miR-200c	MYC	CASP1	1.32369e-20
miR-24	MYC	CANX	1.64698e-20
miR-200b	MYC	FTH1	1.80847e-20
miR-21	MYC	FTH1	1.82876e-20
miR-20a	AR	SERPINB5	1.92929e-20
miR-200c	MYC	HIVEP2	2.00338e-20
miR-145	MYC	CALD1	2.19401e-20
miR-145	MYC	MCC	2.7364e-20
let-7a	MYC	COL1A2	4.01881e-20
miR-200c	MYC	PDGFRB	4.29605e-20
miR-200c	MYC	CD47	4.37247e-20
miR-200c	MYC	SUCLA2	4.4374e-20
miR-24	MYC	PLA1A	4.64089e-20
miR-200b	MYC	COL1A2	4.98078e-20
miR-20a	MYC	HIVEP2	4.98861e-20
miR-17	MYC	LOX	5.60923e-20
miR-17	MYC	SYNJ1	5.86504e-20
miR-20a	MYC	CTBS	8.40901e-20
miR-200c	MYC	CDKN2B	8.50507e-20
let-7a	MYC	CALD1	8.60587e-20
miR-24	MYC	TPM1	9.55346e-20
miR-200b	MYC	CALD1	1.06645e-19
miR-20a	MYC	PDGFRB	1.06918e-19
let-7a	MYC	MCC	1.07308e-19
miR-21	MYC	CALD1	1.07839e-19
miR-20a	MYC	CD47	1.08819e-19
miR-200b	MYC	MCC	1.32972e-19
miR-200c	SNAI2	CDH1	1.33751e-19
miR-21	MYC	MCC	1.34461e-19
miR-145	MYC	LOX	1.56271e-19
miR-145	MYC	SYNJ1	1.63392e-19
miR-200c	MYC	WFS1	1.71132e-19
miR-200c	MYC	THBS1	1.86696e-19
miR-20a	MYC	CDKN2B	2.11565e-19
miR-20a	MYC	LXN	2.17672e-19
miR-17	MYC	HIVEP2	2.27241e-19
miR-200c	MYC	NCAM1	2.32211e-19
miR-200c	MYC	CCNG2	2.51825e-19
miR-200c	MYC	CPD	2.7163e-19
miR-200c	MYC	PPP2R5E	2.84019e-19
miR-200b	MYC	PLS3	3.32334e-19
miR-20a	SNAI2	CDH1	3.32594e-19
miR-145	MYC	FADS2	3.43696e-19
miR-17	MYC	CTBS	3.82801e-19
miR-145	MYC	CASP1	4.18281e-19
miR-20a	MYC	WFS1	4.25469e-19
miR-20a	MYC	THBS1	4.64135e-19
miR-17	MYC	PDGFRB	4.86575e-19
miR-17	MYC	CD47	4.95213e-19
miR-20a	MYC	SDCBP	5.45806e-19
miR-20a	MYC	NCAM1	5.77191e-19
miR-20b	SNAI2	CDH1	6.07083e-19
miR-20a	MYC	CCNG2	6.25904e-19
miR-145	MYC	HIVEP2	6.3234e-19
let-7a	MYC	SYNJ1	6.39477e-19
miR-24	MYC	THY1	6.53642e-19
miR-20a	MYC	CPD	6.75091e-19
miR-24	MYC	GAS1	7.25325e-19
miR-200b	MYC	LOX	7.57682e-19
miR-21	MYC	LOX	7.66153e-19
miR-200b	MYC	SYNJ1	7.92161e-19
miR-21	MYC	SYNJ1	8.01018e-19
miR-24	MYC	PAK2	8.27954e-19
let-7a	MYC	CEBPA	8.30033e-19
miR-17	MYC	CDKN2B	9.61977e-19
miR-17	MYC	LXN	9.89711e-19
miR-200c	MYC	ALB	1.01047e-18
miR-200c	MYC	FN1	1.01874e-18
miR-200b	MYC	CEBPA	1.02816e-18
miR-21	MYC	CEBPA	1.03966e-18
miR-200c	MYC	CCND1	1.04939e-18
miR-20a	MYC	ANXA4	1.12545e-18
miR-375	SNAI2	CDH1	1.17558e-18
miR-200c	MYCN	CAV1	1.33573e-18
let-7a	MYC	FADS2	1.34398e-18
miR-145	MYC	CD47	1.37707e-18
miR-17	SNAI2	CDH1	1.5114e-18
miR-200c	MYC	PDGFRA	1.64985e-18
miR-21	MYC	CD48	1.70041e-18
miR-17	MYC	WFS1	1.93282e-18
miR-143	MYCN	NDRG2	1.99732e-18
miR-17	MYC	THBS1	2.10823e-18
let-7a	MYC	HIVEP2	2.47088e-18
miR-17	MYC	SDCBP	2.47866e-18
miR-24	MYC	FCGRT	2.4826e-18
miR-24	MYC	COL3A1	2.50144e-18
miR-20a	MYC	FN1	2.52924e-18
miR-20a	MYC	CCND1	2.60527e-18
miR-17	MYC	NCAM1	2.62099e-18
miR-200c	MYC	ACP5	2.6327e-18
miR-145	MYC	CDKN2B	2.67342e-18
miR-145	MYC	LXN	2.75043e-18
miR-17	MYC	CCNG2	2.84188e-18
miR-145	MYC	IRF7	2.90675e-18
miR-24	MYC	GDI1	3.04083e-18
miR-93	SNAI2	CDH1	3.05501e-18
miR-200b	MYC	HIVEP2	3.06005e-18
miR-17	MYC	CPD	3.0649e-18
miR-20a	MYCN	CAV1	3.31549e-18
miR-145	MYC	BDNF	3.44151e-18
miR-24	MYC	GPC1	3.52781e-18
miR-29a	MYCN	NDRG2	3.87613e-18
miR-200c	MYC	AKT1	3.90143e-18
miR-20a	MYC	PDGFRA	4.09448e-18
miR-200c	MYC	DDX5	4.69568e-18
miR-106a	SNAI2	CDH1	4.97862e-18
miR-17	MYC	ANXA4	5.10595e-18
let-7a	MYC	PDGFRB	5.2822e-18
let-7a	MYC	CD47	5.37577e-18
miR-24	MYC	INHBA	5.66706e-18
miR-20b	MYCN	CAV1	6.04425e-18
miR-200c	MYC	IGF2R	6.4822e-18
miR-200b	MYC	PDGFRB	6.54071e-18
miR-200b	MYC	CD47	6.65655e-18
miR-21	MYC	CD47	6.73082e-18
miR-200b	MYC	SUCLA2	6.75496e-18
miR-145	MYC	SDCBP	6.88229e-18
miR-200c	MYC	GM2A	7.00145e-18
miR-145	MYC	NCAM1	7.27711e-18
miR-145	MYC	CCNG2	7.88979e-18
miR-145	MYC	CPD	8.50832e-18
miR-145	MYC	PPP2R5E	8.89514e-18
miR-20a	MYC	ALDH9A1	9.14637e-18
miR-20a	MYC	AKT1	9.67515e-18
miR-200c	MYC	VHL	1.01109e-17
let-7a	MYC	CDKN2B	1.04276e-17
miR-200c	MYC	ZXDB	1.04996e-17
miR-17	MYC	FN1	1.14615e-17
miR-20a	MYC	DDX5	1.1643e-17
miR-17	MYC	CCND1	1.18056e-17
miR-20a	MYC	SLC11A1	1.2418e-17
miR-200b	MYC	CDKN2B	1.29102e-17
miR-21	MYC	CDKN2B	1.30542e-17
let-7a	MYC	BDNF	1.34191e-17
miR-200c	MYC	FBLN5	1.45652e-17
miR-21	MYC	MYO1B	1.47053e-17
miR-17	MYCN	CAV1	1.50187e-17
miR-20a	MYC	ROCK1	1.53729e-17
miR-20a	MYC	IGF2R	1.6068e-17
miR-21	MYC	BDNF	1.67982e-17
miR-20a	MYC	GM2A	1.7354e-17
miR-17	MYC	PDGFRA	1.85416e-17
miR-200c	MYC	IL1RAP	1.98982e-17
miR-200b	SNAI2	CDH1	2.02613e-17
let-7a	MYC	WFS1	2.09185e-17
miR-200c	MYC	COL6A3	2.10199e-17
miR-20a	MYC	IFIT1	2.15567e-17
let-7a	MYC	THBS1	2.28123e-17
miR-200c	MYC	EDN1	2.45938e-17
miR-20a	MYC	VHL	2.50528e-17
miR-200c	MYC	CDKN1B	2.53251e-17
miR-200b	MYC	WFS1	2.58949e-17
miR-20a	MYC	ZXDB	2.60151e-17
miR-21	MYC	WFS1	2.61834e-17
let-7a	MYC	SDCBP	2.68106e-17
miR-200b	MYC	THBS1	2.82387e-17
let-7a	MYC	NCAM1	2.83465e-17
miR-21	MYC	THBS1	2.85534e-17
miR-93	MYCN	CAV1	3.03102e-17
let-7a	MYC	CCNG2	3.07297e-17
miR-145	MYC	FN1	3.17759e-17
miR-145	MYC	CCND1	3.27288e-17
let-7a	MYC	CPD	3.31354e-17
miR-200c	MYC	CHP	3.33055e-17
miR-200b	MYC	NCAM1	3.50877e-17
miR-21	MYC	NCAM1	3.54785e-17
miR-200b	MYC	CCNG2	3.8037e-17
miR-200b	MYC	CPD	4.1014e-17
miR-17	MYC	ALDH9A1	4.1369e-17
miR-21	MYC	CPD	4.14709e-17
miR-24	MYC	MCC	4.14731e-17
miR-106b	SNAI2	CDH1	4.236e-17
miR-200b	MYC	PPP2R5E	4.28757e-17
miR-21	MYC	PPP2R5E	4.33532e-17
miR-17	MYC	AKT1	4.37569e-17
miR-20a	MYC	IL1RAP	4.92732e-17
miR-106a	MYCN	CAV1	4.93406e-17
miR-200c	MYC	ID2	4.95301e-17
miR-145	MYC	PDGFRA	5.1379e-17
miR-20a	MYC	COL6A3	5.2048e-17
miR-17	MYC	DDX5	5.26415e-17
miR-200c	TP53	HSP90AB1	5.46265e-17
let-7a	MYC	ANXA4	5.51353e-17
miR-17	MYC	SLC11A1	5.61401e-17
miR-145	MYC	PTPRN	5.75683e-17
miR-20a	MYC	PTPN1	6.1501e-17
miR-21	MYC	ANXA4	6.89966e-17
miR-17	MYC	ROCK1	6.94759e-17
miR-200c	MYC	PLD1	6.9514e-17
miR-17	MYC	IGF2R	7.26125e-17
miR-17	MYC	GM2A	7.84143e-17
miR-20a	MYC	CHP	8.24329e-17
miR-20a	MYC	SPARC	9.03675e-17
miR-200c	MYC	AKT2	9.12171e-17
miR-17	MYC	IFIT1	9.73713e-17
miR-200c	MYC	LIMS1	1.07091e-16
miR-17	MYC	VHL	1.13136e-16
miR-145	MYC	ALDH9A1	1.14535e-16
miR-17	MYC	ZXDB	1.17474e-16
miR-21	MYC	LRMP	1.22744e-16
let-7a	MYC	CCND1	1.2722e-16
miR-200c	MYC	YME1L1	1.39267e-16
miR-200b	MYC	ALB	1.5161e-16
miR-200b	MYC	FN1	1.52845e-16
miR-145	MYC	SLC11A1	1.55379e-16
miR-200b	MYC	CCND1	1.57421e-16
miR-21	MYC	CCND1	1.59171e-16
let-7a	MYCN	CAV1	1.61748e-16
miR-20a	MYC	PLD1	1.71927e-16
miR-200c	MYC	TIMP2	1.84973e-16
miR-145	MYC	ROCK1	1.92243e-16
miR-20a	MYC	NMT1	1.9537e-16
let-7a	MYC	PDGFRA	1.99583e-16
miR-200b	MYCN	CAV1	2.00133e-16
miR-145	MYC	GM2A	2.16946e-16
miR-17	MYC	IL1RAP	2.22268e-16
let-7a	MYC	PTPRN	2.23588e-16
miR-24	MYC	LOX	2.34072e-16
miR-200c	MYC	NDRG1	2.40671e-16
miR-200b	MYC	PDGFRA	2.46935e-16
miR-17	MYC	PTPN1	2.77325e-16
miR-200c	MYC	CDH2	2.93661e-16
miR-145	MYC	VHL	3.12879e-16
miR-24	MYC	CEBPA	3.17077e-16
miR-145	MYC	B3GALT1	3.18282e-16
miR-145	MYC	ZXDB	3.24863e-16
miR-200c	MYC	CAST	3.36494e-16
miR-20a	MYC	YME1L1	3.44205e-16
miR-17	MYC	CHP	3.71531e-16
miR-200b	MYC	ACP5	3.93095e-16
miR-17	MYC	SPARC	4.07229e-16
miR-106b	MYCN	CAV1	4.17648e-16
let-7a	MYC	ALDH9A1	4.44377e-16
miR-145	MYC	FBLN5	4.50111e-16
miR-20a	MYC	TIMP2	4.57034e-16
miR-200c	MYC	APP	4.89115e-16
miR-17	MYC	AQP1	4.90587e-16
miR-24	MYC	FADS2	5.11918e-16
miR-21	MYC	ALDH9A1	5.55804e-16
miR-20a	SREBF1	CAV1	5.63393e-16
miR-200b	MYC	AKT1	5.81335e-16
miR-20a	MYC	NDRG1	5.94488e-16
miR-145	MYC	IL1RAP	6.14202e-16
miR-20a	MYC	PDGFB	6.37143e-16
miR-20a	MYC	UBE2L3	6.41684e-16
miR-145	MYC	COL6A3	6.4869e-16
miR-200b	MYC	DDX5	6.98997e-16
miR-20a	MYC	CDH2	7.25227e-16
let-7a	MYC	ROCK1	7.45265e-16
miR-17	MYC	PLD1	7.73907e-16
miR-20a	MYC	DNTT	7.76146e-16
miR-20a	MYC	CAST	8.30889e-16
let-7a	MYC	GM2A	8.4087e-16
miR-17	MYC	NMT1	8.79235e-16
miR-24	MYC	HIVEP2	9.3761e-16
miR-200b	MYC	IGF2R	9.63268e-16
miR-20a	MYC	ERBB2	9.79188e-16
miR-20a	MYC	ZFP36L1	9.99905e-16
miR-17	MYC	AKT2	1.01477e-15
miR-20b	SREBF1	CAV1	1.02371e-15
miR-145	MYC	CHP	1.02603e-15
miR-200b	MYC	GM2A	1.04e-15
miR-20a	MYC	APP	1.20726e-15
let-7a	MYC	VHL	1.21199e-15
miR-200b	MYC	VHL	1.49885e-15
miR-21	MYC	VHL	1.51548e-15
miR-17	MYC	YME1L1	1.54748e-15
miR-200b	MYC	ZXDB	1.55616e-15
miR-21	MYC	ZXDB	1.57342e-15
let-7a	MYC	FBLN5	1.74254e-15
miR-24	MYC	PDGFRB	1.9947e-15
miR-17	MYC	TIMP2	2.05367e-15
miR-145	MYC	PLD1	2.13531e-15
miR-200b	MYC	FBLN5	2.15478e-15
miR-145	MYC	NMT1	2.42553e-15
let-7a	MYC	COL6A3	2.50979e-15
miR-17	SREBF1	CAV1	2.53061e-15
miR-17	MYC	NDRG1	2.67002e-15
miR-17	MYC	PDGFB	2.86122e-15
miR-17	MYC	UBE2L3	2.88157e-15
miR-143	SNAI2	CDH1	2.90506e-15
let-7a	MYC	EDN1	2.934e-15
miR-200b	MYC	IL1RAP	2.93855e-15
miR-21	MYC	IL1RAP	2.97112e-15
let-7a	MYC	CDKN1B	3.02075e-15
miR-145	MYC	CD151	3.10172e-15
miR-17	MYC	CDH2	3.25599e-15
miR-17	MYC	TMSB4X	3.42967e-15
miR-17	MYC	DNTT	3.48415e-15
miR-17	MYC	CAST	3.72941e-15
miR-200b	MYC	CDKN1B	3.73481e-15
let-7a	MYC	CHP	3.96663e-15
miR-141	TP53	HSP90AB1	4.12662e-15
miR-17	MYC	ERBB2	4.39367e-15
miR-17	MYC	ZFP36L1	4.48645e-15
miR-200b	MYC	CHP	4.90391e-15
miR-93	SREBF1	CAV1	5.0861e-15
miR-21	MYC	NPPB	5.1836e-15
let-7a	MYC	AQP1	5.23344e-15
miR-17	MYC	APP	5.41485e-15
miR-21	MYC	AQP1	6.54116e-15
miR-143	POU2F1	MLXIPL	6.95195e-15
miR-214	TP53	HSP90AB1	6.96077e-15
miR-200b	MYC	ID2	7.27571e-15
miR-24	MYC	WFS1	7.82657e-15
miR-145	MYC	PDGFB	7.88102e-15
let-7a	MYC	PLD1	8.24448e-15
miR-106a	SREBF1	CAV1	8.25498e-15
miR-214	NR3C1	POMC	8.70197e-15
miR-145	MYC	CDH2	8.9668e-15
let-7a	MYC	NMT1	9.36289e-15
miR-24	MYC	SDCBP	1.00137e-14
miR-200b	MYC	PLD1	1.01904e-14
miR-145	MYC	CAST	1.02687e-14
miR-21	MYC	PLD1	1.03032e-14
miR-24	MYC	NCAM1	1.05832e-14
miR-145	MYC	PPP2R4	1.06682e-14
let-7a	MYC	AKT2	1.08014e-14
miR-145	MYC	ZFP36L1	1.235e-14
miR-24	MYC	CPD	1.23574e-14
miR-200b	MYC	AKT2	1.33498e-14
miR-21	MYC	AKT2	1.34974e-14
miR-200b	MYC	LIMS1	1.56575e-14
miR-21	MYC	LIMS1	1.58306e-14
let-7a	MYC	YME1L1	1.645e-14
miR-200c	GATA4	COL1A2	1.67538e-14
miR-200b	MYC	YME1L1	2.03285e-14
miR-200b	MYC	TIMP2	2.69515e-14
miR-21	MYC	TIMP2	2.72493e-14
miR-143	MYCN	CAV1	2.83028e-14
let-7a	MYC	NDRG1	2.83332e-14
let-7a	MYC	PDGFB	3.03554e-14
let-7a	MYC	UBE2L3	3.05706e-14
miR-200b	MYC	NDRG1	3.50076e-14
let-7a	MYC	DNTT	3.69402e-14
miR-21	MYC	UBE2L3	3.81882e-14
let-7a	MYC	PPP2R4	4.10667e-14
miR-200b	MYC	CDH2	4.26602e-14
miR-21	MYC	CDH2	4.31312e-14
miR-24	MYC	FN1	4.56219e-14
miR-21	MYC	DNTT	4.61422e-14
let-7a	MYC	ZFP36L1	4.75271e-14
miR-200b	MYC	CAST	4.8839e-14
miR-21	MYC	CAST	4.93781e-14
let-7a	MYC	APP	5.73258e-14
miR-21	MYC	ERBB2	5.81381e-14
miR-21	MYC	ZFP36L1	5.93613e-14
miR-24	MYCN	CAV1	5.96171e-14
miR-106b	SREBF1	CAV1	6.89126e-14
miR-200b	MYC	APP	7.0814e-14
miR-24	MYC	PDGFRA	7.34427e-14
miR-24	MYC	AKT1	1.71757e-13
miR-20a	MYCN	INHBA	1.73529e-13
miR-222	GLI2	MITF	1.99237e-13
miR-24	MYC	SLC11A1	2.19769e-13
miR-214	SP1	SCTR	2.49341e-13
miR-24	MYC	GM2A	3.05836e-13
miR-20b	MYCN	INHBA	3.13791e-13
miR-24	MYC	FIGF	3.89842e-13
miR-24	MYC	VHL	4.39447e-13
miR-24	MYC	ZXDB	4.56104e-13
miR-214	EGR1	ABCA2	5.46574e-13
miR-24	MYC	FBLN5	6.29828e-13
miR-200c	GLI2	MITF	7.40414e-13
miR-17	MYCN	INHBA	7.69782e-13
miR-20a	NFKB1	COL1A2	1.02908e-12
miR-24	MYC	PTPN1	1.06603e-12
miR-24	MYC	CDKN1B	1.08648e-12
miR-221	GLI2	MITF	1.09653e-12
miR-24	MYC	CHP	1.42315e-12
miR-93	MYCN	INHBA	1.53762e-12
miR-20b	NFKB1	COL1A2	1.85742e-12
miR-24	MYC	AQP1	1.87284e-12
miR-200b	GATA4	COL1A2	2.36288e-12
miR-106a	MYCN	INHBA	2.48462e-12
miR-222	ZEB1	ZEB1	2.7589e-12
miR-182	NFKB1	COL1A2	2.98347e-12
miR-24	MYC	NMT1	3.33215e-12
miR-24	MYC	AKT2	3.83878e-12
miR-24	MYC	CD151	4.24903e-12
miR-17	NFKB1	COL1A2	4.54317e-12
miR-182	GLI2	MITF	5.24047e-12
miR-24	MYC	YME1L1	5.82204e-12
miR-375	GLI2	MITF	6.2366e-12
miR-125b	SP1	SCTR	7.54692e-12
miR-24	MYC	TIMP2	7.69762e-12
miR-17	GLI2	MITF	7.97625e-12
miR-93	NFKB1	COL1A2	9.05327e-12
miR-24	MYC	NDRG1	9.97258e-12
miR-200c	ZEB1	ZEB1	1.0187e-11
miR-24	MYC	PDGFB	1.06767e-11
miR-24	MYC	UBE2L3	1.07516e-11
miR-24	MYC	CDH2	1.21284e-11
miR-24	MYC	PPP2R4	1.43986e-11
miR-106a	NFKB1	COL1A2	1.46039e-11
miR-221	ZEB1	ZEB1	1.50559e-11
miR-20a	TP53	CHEK1	1.99145e-11
miR-106b	MYCN	INHBA	2.03114e-11
miR-145	GLI2	MITF	2.1674e-11
miR-106a	GLI2	MITF	2.56034e-11
miR-199a	SREBF1	CAV1	2.96046e-11
let-7a	NFKB1	COL1A2	4.67734e-11
miR-141	GLI2	MITF	5.24796e-11
let-7a	GLI2	MITF	8.18783e-11
miR-375	ZEB1	ZEB1	8.4809e-11
miR-214	GLI2	MITF	8.77415e-11
miR-200b	GLI2	MITF	1.00842e-10
miR-106b	NFKB1	COL1A2	1.18408e-10
miR-93	TP53	CHEK1	1.72765e-10
miR-24	EGR1	ABCA2	1.7362e-10
miR-106b	GLI2	MITF	2.07007e-10
miR-143	GATA4	COL1A2	3.08784e-10
miR-143	GATA3	EPO	3.99893e-10
miR-141	ZEB1	ZEB1	7.04051e-10
miR-214	TP53	CHEK1	9.44608e-10
miR-222	MYB	IGFBP5	1.22587e-09
miR-143	MYCN	INHBA	1.26648e-09
miR-200b	ZEB1	ZEB1	1.34666e-09
miR-21	ZEB1	ZEB1	1.3612e-09
miR-125b	GLI2	MITF	2.53714e-09
miR-24	MYCN	INHBA	2.62221e-09
miR-200c	CEBPA	FMO3	2.82303e-09
miR-17	GATA6	DKK1	4.77996e-09
miR-20b	USF1	CYP19A1	6.46028e-09
miR-221	MYB	IGFBP5	6.51316e-09
miR-93	GATA6	DKK1	9.40319e-09
miR-20a	MYB	IGFBP5	1.06293e-08
miR-200c	MYCN	PARK2	1.11132e-08
miR-29a	NFKB1	COL1A2	1.36746e-08
miR-106a	GATA6	DKK1	1.50273e-08
miR-17	USF1	CYP19A1	1.54982e-08
miR-20b	MYB	IGFBP5	1.89115e-08
miR-141	CUX1	CXCL1	2.31051e-08
miR-24	GLI2	MITF	2.58496e-08
miR-20a	MYCN	PARK2	2.65529e-08
miR-125b	TP53	CHEK1	2.66392e-08
miR-182	MYB	IGFBP5	3.00139e-08
miR-200c	TP53	APP	3.04806e-08
miR-17	MYB	IGFBP5	4.52033e-08
miR-20b	MYCN	PARK2	4.7143e-08
miR-20a	TP53	APP	7.25667e-08
miR-199a	GLI2	MITF	7.87214e-08
miR-93	MYB	IGFBP5	8.83913e-08
miR-200c	MYCN	NDRG1	9.61679e-08
miR-141	USF1	CYP19A1	9.76537e-08
miR-17	MYCN	PARK2	1.123e-07
miR-200c	MITF	IL8	1.13028e-07
miR-17	E2F1	IRF3	1.17633e-07
miR-145	MYB	IGFBP5	1.1961e-07
miR-20b	TP53	APP	1.28512e-07
miR-106a	MYB	IGFBP5	1.40639e-07
miR-143	ZEB1	ZEB1	1.60685e-07
miR-20a	LEF1	CD1D	1.67427e-07
miR-20a	MYCN	IL6	2.02265e-07
miR-93	MYCN	PARK2	2.18973e-07
miR-20a	MYCN	NDRG1	2.27915e-07
miR-20b	LEF1	CD1D	2.9582e-07
miR-145	MYCN	PARK2	2.95914e-07
miR-17	TP53	APP	3.04873e-07
miR-200b	CEBPA	FMO3	3.41571e-07
miR-106a	MYCN	PARK2	3.47685e-07
miR-20b	MYCN	IL6	3.57177e-07
miR-20b	MYCN	NDRG1	4.02331e-07
miR-182	LEF1	CD1D	4.66745e-07
miR-93	TP53	APP	5.92434e-07
miR-17	LEF1	CD1D	6.99147e-07
miR-182	MITF	IL8	7.4435e-07
miR-17	MYCN	IL6	8.434e-07
miR-106a	TP53	APP	9.38296e-07
miR-17	MYCN	NDRG1	9.49474e-07
miR-106b	MYB	IGFBP5	1.06625e-06
let-7a	MYCN	PARK2	1.06849e-06
miR-17	MITF	IL8	1.11376e-06
miR-200b	MYCN	PARK2	1.30602e-06
miR-93	LEF1	CD1D	1.35433e-06
miR-93	MYCN	IL6	1.63253e-06
miR-145	LEF1	CD1D	1.82448e-06
miR-93	MYCN	NDRG1	1.83696e-06
miR-106a	LEF1	CD1D	2.14001e-06
miR-24	RUNX2	TERT	2.31687e-06
miR-106a	MYCN	IL6	2.57817e-06
miR-106b	MYCN	PARK2	2.60873e-06
let-7a	TP53	APP	2.86427e-06
miR-145	MITF	IL8	2.89831e-06
miR-106a	MYCN	NDRG1	2.89998e-06
miR-214	TP53	APP	3.0604e-06
miR-106a	MITF	IL8	3.39784e-06
miR-200b	TP53	APP	3.49648e-06
miR-125b	USF1	CYP19A1	4.20908e-06
miR-143	GATA6	DKK1	6.3226e-06
miR-106b	TP53	APP	6.95131e-06
let-7a	MYCN	IL6	7.80995e-06
miR-21	LEF1	CD1D	7.99764e-06
miR-200c	SMAD3	SEPP1	8.75446e-06
let-7a	MYCN	NDRG1	8.77638e-06
let-7a	MITF	IL8	1.02696e-05
miR-200b	MYCN	NDRG1	1.06956e-05
miR-214	MITF	IL8	1.09658e-05
miR-200b	MITF	IL8	1.25121e-05
miR-24	GATA2	EPO	1.41415e-05
miR-106b	LEF1	CD1D	1.56685e-05
miR-106b	MYCN	IL6	1.88231e-05
miR-20a	SMAD3	SEPP1	2.02437e-05
miR-106b	MYCN	NDRG1	2.1134e-05
miR-106b	MITF	IL8	2.47003e-05
miR-199a	CUX1	CXCL1	2.85296e-05
miR-29a	E2F1	TERT	3.43599e-05
miR-20b	SMAD3	SEPP1	3.51104e-05
miR-24	E2F1	TERT	3.73205e-05
miR-182	SRF	FOS	4.68409e-05
miR-182	SMAD3	SEPP1	5.4527e-05
miR-375	SMAD3	SEPP1	6.40793e-05
miR-17	SMAD3	SEPP1	8.04756e-05
miR-29a	MYB	IGFBP5	9.94751e-05
miR-93	SMAD3	SEPP1	0.000151885
miR-145	SMAD3	SEPP1	0.000202067
miR-106a	SMAD3	SEPP1	0.000235377
miR-125b	MITF	IL8	0.000257361
miR-141	SMAD3	SEPP1	0.000452769
let-7a	SRF	FOS	0.000584733
miR-29a	TP53	APP	0.000598237
miR-143	LEF1	CD1D	0.000723717
miR-200b	SMAD3	SEPP1	0.000817214
miR-143	MYCN	IL6	0.000862009
miR-143	MYCN	NDRG1	0.000962485
miR-143	MITF	IL8	0.00111634
miR-24	GATA1	EPO	0.00113219
miR-24	LEF1	CD1D	0.00139753
miR-106b	SMAD3	SEPP1	0.00155635
miR-29a	MYCN	NDRG1	0.00171281
miR-24	MYCN	NDRG1	0.00185192
miR-199a	HES1	ASCL1	0.0130953
miR-143	SMAD3	SEPP1	0.0510888
miR-29a	SRF	FOS	0.0741645
miR-24	SRF	FOS	0.0792865
