# Supplementary material for: Integrative Identification of Deregulated MiRNA/TF-Mediated Gene Regulatory Loops and Networks in Prostate Cancer
Source: PLoS One. 2014 Jun 26;9(6):e100806. doi: 10.1371/journal.pone.0100806 (PMC4072696; doi:10.1371/journal.pone.0100806)
Supplement: Table S7 — Deregulated Type II-A coherent FFLs, predicted by IntegraMiR. (XLSX) [file pone.0100806.s009.xlsx]

## Sheet: Supplementary Table S7
Supplementary Table S7
Deregulated Type II-A coherent FFLs, predicted by IntegraMiR.
The FFLs highlighted by yellow involve consistent deregulation.
GREEN: True-positive miRNA target prediction by the predictive
module of IntegraMiR.
BROWN: False-negative miRNA target prediction by the predictive
module of IntegraMiR.
RED: Novel miRNA target prediction by the predictive module
of IntegraMiR.
miRNA	TF	mRNA	(Fisher)
			P value
miR-29a	MYC	DDX21	6.11116e-29
let-7a	MYC	ABL1	1.69096e-24
let-7a	MYC	PPAT	4.2745e-24
let-7a	MYC	PDCD11	1.24374e-23
let-7a	MYC	NOLC1	2.78958e-23
let-7a	MYC	MYBBP1A	3.47815e-23
let-7a	MYC	CCT3	5.18251e-23
miR-200c	SNAI2	ZEB1	2.11601e-22
let-7a	MYC	EPHA2	2.36621e-22
let-7a	MYC	E2F3	4.82157e-22
miR-29a	MYC	ABL1	6.26364e-22
miR-29a	MYC	PPAT	1.57817e-21
let-7a	MYC	SLC25A4	8.0631e-21
let-7a	MYC	SYNGR1	1.22226e-20
miR-29a	MYC	MYBBP1A	1.27413e-20
let-7a	MYC	DDX54	2.03559e-20
miR-200b	SNAI2	ZEB1	3.28881e-20
let-7a	MYC	CCND3	3.45396e-20
let-7a	MYC	DSC3	3.72467e-20
miR-125b	TP53	TP63	8.12832e-20
miR-29a	MYC	EPHA2	8.60137e-20
let-7a	MYC	HMGA1	1.21556e-19
let-7a	MYC	SLC20A1	2.64487e-19
miR-29a	MYC	NMI	3.91406e-19
let-7a	MYC	ABCE1	4.03124e-19
let-7a	MYC	GCNT1	4.59928e-19
let-7a	MYC	HLCS	1.02552e-18
miR-29a	MYC	PREP	1.31012e-18
let-7a	MYC	LTA4H	1.41461e-18
let-7a	MYC	CCT6A	1.46367e-18
let-7a	MYC	PA2G4	1.84588e-18
let-7a	MYC	TDP1	3.28885e-18
let-7a	MYC	TXNRD1	3.38781e-18
let-7a	MYC	TP53	4.0444e-18
miR-29a	MYC	SYNGR1	4.36463e-18
let-7a	MYC	RPIA	4.39667e-18
miR-29a	MYC	FASN	4.71092e-18
miR-29a	MYC	PES1	5.12262e-18
let-7a	MYC	BCL11B	6.27426e-18
miR-200c	GATA3	TGFBR3	8.93721e-18
let-7a	MYC	SERPINE1	1.15071e-17
let-7a	MYC	PTN	1.24467e-17
let-7a	MYC	NCKAP1	1.29822e-17
miR-29a	MYC	DSC3	1.32268e-17
let-7a	MYC	DUSP2	1.35213e-17
let-7a	MYC	IKBKE	1.66721e-17
let-7a	MYC	RPS6KA2	1.86212e-17
let-7a	MYC	MTHFD2	3.47535e-17
miR-29a	MYC	HMGA1	4.28992e-17
let-7a	MYC	MITF	5.83276e-17
miR-29a	MYC	FKBP4	7.63412e-17
let-7a	MYC	RYBP	7.95509e-17
let-7a	MYC	AKAP1	9.38016e-17
let-7a	MYC	HK2	1.02164e-16
let-7a	MYC	PTMA	1.03525e-16
miR-29a	MYC	ABCE1	1.4133e-16
let-7a	MYC	CTPS	1.44702e-16
let-7a	MYC	EEF1A1	1.46831e-16
miR-29a	MYC	GCNT1	1.61124e-16
let-7a	MYC	ESRRA	1.70243e-16
let-7a	MYC	CXCL12	1.94265e-16
let-7a	MYC	HMOX2	2.18811e-16
let-7a	MYC	PAX3	2.38819e-16
miR-29a	MYC	HLCS	3.57592e-16
let-7a	MYC	MAP4	4.53379e-16
let-7a	MYC	RPL22	5.01419e-16
let-7a	MYC	SLC2A1	5.31263e-16
let-7a	MYC	PSPH	7.10156e-16
miR-29a	MYC	TERT	7.23389e-16
miR-29a	MYC	HDGF	9.17102e-16
miR-29a	MYC	TDP1	1.1387e-15
let-7a	MYC	THRA	1.15702e-15
miR-29a	MYC	TXNRD1	1.17275e-15
miR-200b	GATA3	TGFBR3	1.32577e-15
let-7a	MYC	E2F2	1.38109e-15
miR-29a	MYC	TP53	1.39848e-15
let-7a	MYC	IMPDH1	1.68205e-15
let-7a	MYC	FOSL1	1.69926e-15
miR-29a	MYC	BCL11B	2.16346e-15
let-7a	MYC	CCKBR	2.66648e-15
let-7a	MYC	TFRC	3.51125e-15
miR-29a	MYC	SERPINE1	3.95209e-15
let-7a	MYC	VDAC1	4.60583e-15
miR-29a	MYC	DUSP2	4.63892e-15
let-7a	MYC	E2F1	4.75702e-15
let-7a	MYC	HOXB3	4.81587e-15
let-7a	MYC	EIF4B	4.85036e-15
let-7a	MYC	MNT	5.21113e-15
miR-29a	MYC	RPS6KA2	6.37481e-15
let-7a	MYC	CDK4	7.41721e-15
let-7a	MYC	IREB2	8.63747e-15
let-7a	MYC	RPL27A	9.75061e-15
let-7a	MYC	ITPKB	1.30545e-14
let-7a	MYC	MEST	1.36169e-14
miR-29a	MYC	IMPA2	1.36799e-14
let-7a	MYC	YWHAE	1.56032e-14
miR-29a	MYC	METAP2	1.59897e-14
let-7a	MYC	SLC6A1	1.64691e-14
miR-29a	MYC	MXI1	2.287e-14
let-7a	MYC	MMP16	2.51268e-14
miR-29a	MYC	RYBP	2.69563e-14
let-7a	MYC	ATP1B3	2.82389e-14
miR-29a	MYC	CDKN2A	4.13108e-14
let-7a	MYC	IDH2	4.8106e-14
miR-29a	MYC	CTPS	4.88157e-14
miR-29a	MYC	EEF1A1	4.95285e-14
let-7a	MYC	HOXB5	5.10739e-14
let-7a	MYC	FGFR3	5.54857e-14
let-7a	MYC	PAEP	6.03612e-14
miR-29a	MYC	CXCL12	6.53898e-14
miR-29a	MYC	PAX3	8.02591e-14
miR-29a	MYC	RPL22	1.67526e-13
miR-29a	MYC	SLC2A1	1.77415e-13
miR-29a	MYC	SARDH	2.19718e-13
miR-29a	MYC	BRCA1	2.27456e-13
miR-29a	MYC	CSDA	2.33038e-13
miR-29a	MYC	SNRPD3	2.99873e-13
miR-29a	MYC	E2F2	4.57574e-13
miR-29a	MYC	SNRPD2	5.17577e-13
miR-29a	MYC	PFKM	5.53642e-13
miR-29a	MYC	IMPDH1	5.56348e-13
miR-29a	MYC	BTG1	5.97544e-13
miR-125b	TP53	EPHA2	7.07364e-13
miR-29a	MYC	TFRC	1.15389e-12
miR-29a	MYC	NME2	1.2383e-12
miR-29a	MYC	SREBF1	1.51079e-12
miR-29a	MYC	E2F1	1.55899e-12
miR-29a	MYC	RPL13	1.74472e-12
miR-29a	MYC	EIF5A	1.87316e-12
miR-29a	MYC	PPIF	2.18788e-12
miR-29a	MYC	IREB2	2.81508e-12
miR-29a	MYC	RPL30	2.98954e-12
miR-29a	MYC	IL1RL1	3.72988e-12
miR-29a	MYC	ITPKB	4.23789e-12
miR-29a	MYC	MEST	4.41865e-12
miR-29a	MYC	ARF5	4.94751e-12
miR-29a	MYC	YWHAE	5.05649e-12
miR-29a	MYC	RAN	5.45011e-12
miR-29a	MYC	MMP16	8.1044e-12
miR-29a	MYC	FBN2	1.48407e-11
miR-29a	MYC	NUDC	1.56252e-11
miR-29a	MYC	FGFR3	1.77508e-11
miR-125b	TP53	TP73	1.89803e-11
miR-214	NFKB1	IL12B	8.16644e-11
miR-125b	TP53	GDF15	1.61261e-10
miR-29a	YY1	NR3C1	1.01823e-09
miR-125b	TP53	CHMP4C	1.23686e-09
miR-125b	TP53	CASP1	3.78253e-09
miR-125b	TP53	BBC3	1.08752e-08
miR-29a	NFKB1	IL12B	2.20926e-08
miR-29a	YY1	CBX5	2.5532e-07
miR-125b	NFKB1	IFNG	5.87319e-05
miR-125b	NFKB1	TNF	0.000440056
miR-29a	NFKB1	IFNG	0.000473634
