# Supplementary material for: Integrative Identification of Deregulated MiRNA/TF-Mediated Gene Regulatory Loops and Networks in Prostate Cancer
Source: PLoS One. 2014 Jun 26;9(6):e100806. doi: 10.1371/journal.pone.0100806 (PMC4072696; doi:10.1371/journal.pone.0100806)
Supplement: Table S9 — Deregulated Type II-B coherent FFLs, predicted by IntegraMiR. (XLSX) [file pone.0100806.s011.xlsx]

## Sheet: Supplementary Table S9
Supplementary Table S9
Deregulated Type II-B coherent FFLs, predicted by IntegraMiR.
The FFLs highlighted by yellow involve consistent deregulation.
GREEN: True-positive miRNA target prediction by the predictive
module of IntegraMiR.
BROWN: False-negative miRNA target prediction by the predictive
module of IntegraMiR.
RED: Novel miRNA target prediction by the predictive module
of IntegraMiR.
miRNA	TF	mRNA	(Fisher)
			P value
miR-20a	MYC	ANXA6	2.00731e-34
miR-20b	MYC	ANXA6	3.70214e-34
miR-17	MYC	ANXA6	9.3668e-34
miR-93	MYC	ANXA6	1.91771e-33
miR-106a	MYC	ANXA6	3.15367e-33
miR-106b	MYC	ANXA6	2.79741e-32
miR-106a	MYC	BRD2	1.21903e-30
miR-20a	MYC	SERPINB1	1.95334e-29
miR-221	MYC	F2R	2.99814e-28
miR-20a	MYC	F2R	5.0271e-28
miR-20a	MYC	MYC	7.59139e-28
miR-20b	MYC	F2R	9.24326e-28
miR-17	MYC	F2R	2.32757e-27
miR-20a	MYC	COL1A1	2.8962e-27
miR-17	MYC	MYC	3.51391e-27
miR-20a	MYC	CAV1	4.60686e-27
miR-93	MYC	F2R	4.74753e-27
miR-20b	MYC	COL1A1	5.32277e-27
miR-106a	MYC	F2R	7.78672e-27
miR-221	MYC	CTSB	7.80451e-27
miR-20b	MYC	CAV1	8.46567e-27
miR-20a	MYC	CTSB	1.30767e-26
miR-17	MYC	COL1A1	1.3394e-26
miR-106a	MYC	ILK	1.53033e-26
miR-17	MYC	CAV1	2.12985e-26
miR-20b	MYC	CTSB	2.40232e-26
miR-93	MYC	COL1A1	2.73044e-26
miR-93	MYC	CAV1	4.34116e-26
miR-106a	MYC	COL1A1	4.4766e-26
miR-17	MYC	CTSB	6.04123e-26
miR-106b	MYC	F2R	6.82446e-26
miR-20a	MYC	JPH2	7.03073e-26
miR-106a	MYC	CAV1	7.11663e-26
miR-93	MYC	CTSB	1.23092e-25
miR-20b	MYC	JPH2	1.29099e-25
miR-221	MYC	ITM2B	1.57666e-25
miR-106a	MYC	CTSB	2.01739e-25
miR-20a	MYC	ITM2B	2.6398e-25
miR-17	MYC	JPH2	3.2441e-25
miR-106b	MYC	COL1A1	3.91633e-25
miR-221	MYC	CANX	4.81118e-25
miR-20b	MYC	ITM2B	4.84532e-25
miR-106b	MYC	CAV1	6.22287e-25
miR-93	MYC	JPH2	6.60602e-25
miR-20a	MYC	CANX	8.05305e-25
miR-106a	MYC	JPH2	1.08223e-24
miR-17	MYC	ITM2B	1.21682e-24
miR-20b	MYC	CANX	1.47761e-24
miR-106b	MYC	CTSB	1.76202e-24
miR-20a	MYC	PLA1A	2.28406e-24
miR-93	MYC	ITM2B	2.47662e-24
miR-221	MYC	TPM1	2.82362e-24
miR-17	MYC	CANX	3.70875e-24
miR-106a	MYC	ITM2B	4.05591e-24
miR-20b	MYC	PLA1A	4.18948e-24
miR-20a	MYC	TPM1	4.72395e-24
miR-221	MYC	VAMP3	5.43527e-24
miR-93	MYC	CANX	7.54529e-24
miR-20b	MYC	TPM1	8.66271e-24
miR-106b	MYC	JPH2	9.43424e-24
miR-17	MYC	PLA1A	1.05099e-23
miR-106a	MYC	CANX	1.2353e-23
miR-20b	MYC	VAMP3	1.66683e-23
miR-93	MYC	PLA1A	2.13731e-23
miR-17	MYC	TPM1	2.17236e-23
miR-221	MYC	GAS1	2.17505e-23
miR-221	MYC	PAK2	2.48525e-23
miR-20a	MYC	THY1	3.27489e-23
miR-106a	MYC	PLA1A	3.49813e-23
miR-106b	MYC	ITM2B	3.53009e-23
miR-20a	MYC	GAS1	3.63673e-23
miR-20a	MYC	PAK2	4.15523e-23
miR-93	MYC	TPM1	4.4164e-23
miR-20b	MYC	THY1	6.00139e-23
miR-20b	MYC	GAS1	6.66422e-23
miR-106a	MYC	TPM1	7.22678e-23
miR-221	MYC	FCGRT	7.51466e-23
miR-20b	MYC	PAK2	7.614e-23
miR-106b	MYC	CANX	1.07366e-22
miR-20a	MYC	LAMP1	1.25608e-22
miR-20a	MYC	COL3A1	1.26559e-22
miR-20a	MYC	FZD1	1.41828e-22
miR-17	MYC	THY1	1.5034e-22
miR-17	MYC	GAS1	1.66934e-22
miR-17	MYC	PAK2	1.90711e-22
miR-20a	MYCN	NDRG2	2.15524e-22
miR-20b	MYC	LAMP1	2.30069e-22
miR-20b	MYC	COL3A1	2.3181e-22
miR-20b	MYC	FZD1	2.59766e-22
miR-20a	MYC	INHBA	2.88511e-22
miR-106b	MYC	PLA1A	3.03628e-22
miR-93	MYC	THY1	3.05386e-22
miR-93	MYC	GAS1	3.39078e-22
miR-93	MYC	PAK2	3.87351e-22
miR-106a	MYC	THY1	4.99423e-22
miR-20b	MYC	INHBA	5.28279e-22
miR-106a	MYC	GAS1	5.54505e-22
miR-17	MYC	LAMP1	5.75896e-22
miR-17	MYC	COL3A1	5.8025e-22
miR-106b	MYC	TPM1	6.26653e-22
miR-106a	MYC	PAK2	6.33419e-22
miR-17	MYC	FZD1	6.50185e-22
miR-20a	MYC	COL1A2	8.01281e-22
miR-221	MYC	CALD1	1.02972e-21
miR-93	MYC	LAMP1	1.1691e-21
miR-93	MYC	COL3A1	1.17794e-21
miR-221	MYC	MCC	1.2849e-21
miR-93	MYC	FZD1	1.31984e-21
miR-17	MYC	INHBA	1.3217e-21
miR-20b	MYC	COL1A2	1.4666e-21
miR-20a	MYC	CALD1	1.71958e-21
miR-106a	MYC	LAMP1	1.9111e-21
miR-106a	MYC	COL3A1	1.92554e-21
miR-20a	MYC	MCC	2.14555e-21
miR-106a	MYC	FZD1	2.15742e-21
miR-93	MYC	INHBA	2.68207e-21
miR-20b	MYC	CALD1	3.14638e-21
miR-221	MYC	PLS3	3.22161e-21
miR-17	MYC	COL1A2	3.66695e-21
miR-20b	MYC	MCC	3.92543e-21
miR-106b	MYC	THY1	4.31885e-21
miR-106a	MYC	INHBA	4.38307e-21
miR-106b	MYC	GAS1	4.79445e-21
miR-106b	MYC	PAK2	5.4757e-21
miR-93	MYC	COL1A2	7.43745e-21
miR-221	MYC	SYNJ1	7.70333e-21
miR-17	MYC	CALD1	7.86311e-21
miR-17	MYC	MCC	9.8086e-21
miR-106a	MYC	COL1A2	1.215e-20
miR-20a	MYC	LOX	1.22935e-20
miR-20a	MYC	SYNJ1	1.28548e-20
miR-93	MYC	CALD1	1.5942e-20
miR-106b	MYC	LAMP1	1.64934e-20
miR-106b	MYC	COL3A1	1.66178e-20
miR-106b	MYC	FZD1	1.86158e-20
miR-221	MYC	CASP1	1.97649e-20
miR-93	MYC	MCC	1.98841e-20
miR-20b	MYC	LOX	2.24748e-20
miR-20b	MYC	SYNJ1	2.35006e-20
miR-106a	MYC	CALD1	2.60362e-20
miR-106a	MYC	MCC	3.24717e-20
miR-106b	MYC	INHBA	3.77784e-20
miR-20a	MYC	HIVEP2	4.98861e-20
miR-17	MYC	LOX	5.60923e-20
miR-17	MYC	SYNJ1	5.86504e-20
miR-221	MYC	PDGFRB	6.41242e-20
miR-221	MYC	CD47	6.52644e-20
miR-20a	MYC	CTBS	8.40901e-20
miR-20b	MYC	HIVEP2	9.11422e-20
miR-106b	MYC	COL1A2	1.04551e-19
miR-20a	MYC	PDGFRB	1.06918e-19
miR-20a	MYC	CD47	1.08819e-19
miR-93	MYC	LOX	1.13604e-19
miR-93	MYC	SYNJ1	1.18782e-19
miR-221	MYC	CDKN2B	1.26922e-19
miR-20b	MYC	CTBS	1.53595e-19
miR-221	MYC	BDNF	1.63496e-19
miR-106a	MYC	LOX	1.85396e-19
miR-106a	MYC	SYNJ1	1.93843e-19
miR-20b	MYC	PDGFRB	1.95268e-19
miR-20b	MYC	CD47	1.98737e-19
miR-20a	MYC	CDKN2B	2.11565e-19
miR-20a	MYC	LXN	2.17672e-19
miR-106b	MYC	CALD1	2.23754e-19
miR-17	MYC	HIVEP2	2.27241e-19
miR-221	MYC	WFS1	2.55323e-19
miR-221	MYC	THBS1	2.78536e-19
miR-106b	MYC	MCC	2.78955e-19
miR-221	MYC	SDCBP	3.27571e-19
miR-221	MYC	NCAM1	3.46416e-19
miR-221	MYC	CCNG2	3.75666e-19
miR-17	MYC	CTBS	3.82801e-19
miR-20b	MYC	CDKN2B	3.86257e-19
miR-20b	MYC	LXN	3.97402e-19
miR-221	MYC	CPD	4.05201e-19
miR-106a	MYC	FADS2	4.07708e-19
miR-221	MYC	PPP2R5E	4.23675e-19
miR-20a	MYC	WFS1	4.25469e-19
miR-20b	MYC	MYO1B	4.35282e-19
miR-93	MYC	HIVEP2	4.59863e-19
miR-20a	MYC	THBS1	4.64135e-19
miR-17	MYC	PDGFRB	4.86575e-19
miR-17	MYC	CD47	4.95213e-19
miR-20a	MYC	SDCBP	5.45806e-19
miR-20a	MYC	NCAM1	5.77191e-19
miR-20a	MYC	CCNG2	6.25904e-19
miR-20a	MYC	CPD	6.75091e-19
miR-106a	MYC	HIVEP2	7.50043e-19
miR-93	MYC	CTBS	7.74424e-19
miR-20b	MYC	WFS1	7.76509e-19
miR-20b	MYC	THBS1	8.47038e-19
miR-17	MYC	CDKN2B	9.61977e-19
miR-93	MYC	PDGFRB	9.84218e-19
miR-17	MYC	LXN	9.89711e-19
miR-20b	MYC	SDCBP	9.96e-19
miR-93	MYC	CD47	1.00168e-18
miR-20b	MYC	NCAM1	1.05324e-18
miR-20a	MYC	ANXA4	1.12545e-18
miR-20b	MYC	CCNG2	1.14208e-18
miR-221	MYC	PRKCDBP	1.18906e-18
miR-20b	MYC	CPD	1.23179e-18
miR-106a	MYC	CTBS	1.26282e-18
miR-221	MYC	CCND1	1.56468e-18
miR-106b	MYC	LOX	1.58775e-18
miR-106a	MYC	PDGFRB	1.60475e-18
miR-106a	MYC	CD47	1.63321e-18
miR-106b	MYC	SYNJ1	1.65996e-18
miR-17	MYC	WFS1	1.93282e-18
miR-93	MYC	CDKN2B	1.94501e-18
miR-93	MYC	LXN	2.00105e-18
miR-20b	MYC	ANXA4	2.05296e-18
miR-17	MYC	THBS1	2.10823e-18
miR-17	MYC	SDCBP	2.47866e-18
miR-20a	MYC	FN1	2.52924e-18
miR-20a	MYC	CCND1	2.60527e-18
miR-17	MYC	NCAM1	2.62099e-18
miR-221	MYC	PTPRN	2.75683e-18
miR-17	MYC	CCNG2	2.84188e-18
miR-17	MYC	CPD	3.0649e-18
miR-106a	MYC	CDKN2B	3.17035e-18
miR-106a	MYC	LXN	3.26166e-18
miR-20a	MYCN	CAV1	3.31549e-18
miR-106a	MYC	IRF7	3.44701e-18
miR-93	MYC	WFS1	3.90621e-18
miR-20a	MYC	PDGFRA	4.09448e-18
miR-93	MYC	THBS1	4.26046e-18
miR-20b	MYC	FN1	4.61159e-18
miR-20b	MYC	CCND1	4.75015e-18
miR-93	MYC	SDCBP	5.00853e-18
miR-17	MYC	ANXA4	5.10595e-18
miR-93	MYC	NCAM1	5.29594e-18
miR-93	MYC	CCNG2	5.74196e-18
miR-221	MYC	AKT1	5.81438e-18
miR-93	MYC	CPD	6.19226e-18
miR-106a	MYC	WFS1	6.36507e-18
miR-106b	MYC	HIVEP2	6.4064e-18
miR-106a	MYC	THBS1	6.94204e-18
miR-20b	MYC	PDGFRA	7.46348e-18
miR-106a	MYC	SDCBP	8.16032e-18
miR-106a	MYC	NCAM1	8.62837e-18
miR-20a	MYC	ALDH9A1	9.14637e-18
miR-221	MYC	ROCK1	9.24062e-18
miR-106a	MYC	CCNG2	9.35469e-18
miR-20a	MYC	AKT1	9.67515e-18
miR-106a	MYC	CPD	1.0088e-17
miR-93	MYC	ANXA4	1.03124e-17
miR-106b	MYC	CTBS	1.07751e-17
miR-17	MYC	FN1	1.14615e-17
miR-20a	MYC	DDX5	1.1643e-17
miR-17	MYC	CCND1	1.18056e-17
miR-20a	MYC	SLC11A1	1.2418e-17
miR-221	MYC	IFIT1	1.29599e-17
miR-106b	MYC	PDGFRB	1.3686e-17
miR-106b	MYC	CD47	1.39282e-17
miR-17	MYCN	CAV1	1.50187e-17
miR-20a	MYC	ROCK1	1.53729e-17
miR-221	MYC	ZXDB	1.56418e-17
miR-20a	MYC	IGF2R	1.6068e-17
miR-20b	MYC	ALDH9A1	1.66643e-17
miR-106a	MYC	ANXA4	1.67961e-17
miR-20a	MYC	GM2A	1.7354e-17
miR-20b	MYC	AKT1	1.76272e-17
miR-17	MYC	PDGFRA	1.85416e-17
miR-20b	MYC	DDX5	2.12099e-17
miR-20a	MYC	IFIT1	2.15567e-17
miR-20b	MYC	SLC11A1	2.26209e-17
miR-93	MYC	FN1	2.31358e-17
miR-93	MYC	CCND1	2.38298e-17
miR-20a	MYC	VHL	2.50528e-17
miR-20a	MYC	ZXDB	2.60151e-17
miR-106b	MYC	CDKN2B	2.70003e-17
miR-106b	MYC	LXN	2.77762e-17
miR-20b	MYC	ROCK1	2.80001e-17
miR-20b	MYC	IGF2R	2.92654e-17
miR-221	MYC	IL1RAP	2.96358e-17
miR-20b	MYC	GM2A	3.16061e-17
miR-221	MYC	PTPN1	3.69947e-17
miR-93	MYC	PDGFRA	3.74145e-17
miR-106a	MYC	FN1	3.76668e-17
miR-221	MYC	CDKN1B	3.77147e-17
miR-106a	MYC	CCND1	3.87961e-17
miR-20b	MYC	IFIT1	3.92552e-17
miR-17	MYC	ALDH9A1	4.1369e-17
miR-17	MYC	AKT1	4.37569e-17
miR-20b	MYC	VHL	4.56173e-17
miR-20b	MYC	ZXDB	4.73685e-17
miR-20a	MYC	IL1RAP	4.92732e-17
miR-106a	MYCN	CAV1	4.93406e-17
miR-221	MYC	CHP	4.95938e-17
miR-20a	MYC	COL6A3	5.2048e-17
miR-17	MYC	DDX5	5.26415e-17
miR-106b	MYC	WFS1	5.4128e-17
miR-221	MYC	SPARC	5.43702e-17
miR-200c	TP53	HSP90AB1	5.46265e-17
miR-17	MYC	SLC11A1	5.61401e-17
miR-106b	MYC	THBS1	5.90233e-17
miR-106a	MYC	PDGFRA	6.08988e-17
miR-20a	MYC	PTPN1	6.1501e-17
miR-20b	MYC	FBLN5	6.56768e-17
miR-106b	MYC	SDCBP	6.93572e-17
miR-17	MYC	ROCK1	6.94759e-17
miR-17	MYC	IGF2R	7.26125e-17
miR-106b	MYC	NCAM1	7.33264e-17
miR-17	MYC	GM2A	7.84143e-17
miR-106b	MYC	CCNG2	7.94848e-17
miR-20a	MYC	CHP	8.24329e-17
miR-93	MYC	ALDH9A1	8.34281e-17
miR-106a	MYC	MT1A	8.49969e-17
miR-106b	MYC	CPD	8.57009e-17
miR-93	MYC	AKT1	8.82401e-17
miR-20b	MYC	IL1RAP	8.96806e-17
miR-20a	MYC	SPARC	9.03675e-17
miR-17	MYC	IFIT1	9.73713e-17
miR-93	MYC	DDX5	1.06142e-16
miR-20b	MYC	PTPN1	1.1192e-16
miR-17	MYC	VHL	1.13136e-16
miR-93	MYC	SLC11A1	1.13191e-16
miR-17	MYC	ZXDB	1.17474e-16
miR-221	MYC	NMT1	1.17596e-16
miR-106a	MYC	ALDH9A1	1.35737e-16
miR-221	MYC	AKT2	1.35769e-16
miR-93	MYC	ROCK1	1.40056e-16
miR-106b	MYC	ANXA4	1.42527e-16
miR-106a	MYC	AKT1	1.43562e-16
miR-93	MYC	IGF2R	1.46374e-16
miR-20b	MYC	CHP	1.49984e-16
miR-93	MYC	GM2A	1.5806e-16
miR-20b	MYC	SPARC	1.6441e-16
miR-20a	MYC	PLD1	1.71927e-16
miR-106a	MYC	DDX5	1.7267e-16
miR-106a	MYC	SLC11A1	1.84131e-16
miR-20a	MYC	NMT1	1.9537e-16
miR-93	MYC	IFIT1	1.96239e-16
miR-20b	MYC	AQP1	1.98103e-16
miR-17	MYC	IL1RAP	2.22268e-16
miR-106a	MYC	ROCK1	2.27807e-16
miR-93	MYC	VHL	2.27983e-16
miR-93	MYC	ZXDB	2.3672e-16
miR-106a	MYC	IGF2R	2.38078e-16
miR-106a	MYC	GM2A	2.57074e-16
miR-221	MYC	TIMP2	2.7523e-16
miR-17	MYC	PTPN1	2.77325e-16
miR-20b	MYC	PLD1	3.12661e-16
miR-106b	MYC	FN1	3.19037e-16
miR-106a	MYC	IFIT1	3.19131e-16
miR-106b	MYC	CCND1	3.2858e-16
miR-93	MYC	DDIT3	3.36842e-16
miR-20a	MYC	YME1L1	3.44205e-16
miR-20b	MYC	NMT1	3.55263e-16
miR-106a	MYC	VHL	3.70725e-16
miR-17	MYC	CHP	3.71531e-16
miR-106a	MYC	ZXDB	3.84922e-16
miR-221	MYC	UBE2L3	3.86506e-16
miR-17	MYC	SPARC	4.07229e-16
miR-20b	MYC	AKT2	4.1009e-16
miR-221	MYC	CDH2	4.36859e-16
miR-93	MYC	IL1RAP	4.47659e-16
miR-20a	MYC	TIMP2	4.57034e-16
miR-221	MYC	DNTT	4.67551e-16
miR-17	MYC	AQP1	4.90587e-16
miR-221	MYC	CAST	5.00548e-16
miR-106b	MYC	PDGFRA	5.15225e-16
miR-221	MYC	PPP2R4	5.20101e-16
miR-93	MYC	PTPN1	5.58445e-16
miR-20a	MYC	NDRG1	5.94488e-16
miR-20b	MYC	YME1L1	6.25659e-16
miR-20a	MYC	PDGFB	6.37143e-16
miR-20a	MYC	UBE2L3	6.41684e-16
miR-20a	MYC	CDH2	7.25227e-16
miR-106a	MYC	IL1RAP	7.2766e-16
miR-93	MYC	CHP	7.47965e-16
miR-17	MYC	PLD1	7.73907e-16
miR-20a	MYC	DNTT	7.76146e-16
miR-93	MYC	SPARC	8.1977e-16
miR-20b	MYC	TIMP2	8.3058e-16
miR-20a	MYC	CAST	8.30889e-16
miR-17	MYC	NMT1	8.79235e-16
miR-106a	MYC	PTPN1	9.07625e-16
miR-20a	MYC	ERBB2	9.79188e-16
miR-93	MYC	AQP1	9.8742e-16
miR-20a	MYC	ZFP36L1	9.99905e-16
miR-17	MYC	AKT2	1.01477e-15
miR-20b	MYC	NDRG1	1.08018e-15
miR-106b	MYC	ALDH9A1	1.14613e-15
miR-20b	MYC	PDGFB	1.15762e-15
miR-20b	MYC	UBE2L3	1.16586e-15
miR-20a	MYC	APP	1.20726e-15
miR-106b	MYC	AKT1	1.21203e-15
miR-106a	MYC	CHP	1.21543e-15
miR-20b	MYC	CDH2	1.31754e-15
miR-106a	MYC	SPARC	1.33204e-15
miR-20b	MYC	DNTT	1.40997e-15
miR-106b	MYC	DDX5	1.45711e-15
miR-20b	MYC	CAST	1.50934e-15
miR-17	MYC	YME1L1	1.54748e-15
miR-106b	MYC	SLC11A1	1.55357e-15
miR-93	MYC	PLD1	1.55706e-15
miR-93	MYC	NMT1	1.76878e-15
miR-20b	MYC	ERBB2	1.77852e-15
miR-20b	MYC	ZFP36L1	1.81612e-15
miR-106b	MYC	ROCK1	1.92103e-15
miR-106b	MYC	IGF2R	2.00742e-15
miR-93	MYC	AKT2	2.04118e-15
miR-17	MYC	TIMP2	2.05367e-15
miR-106b	MYC	GM2A	2.16716e-15
miR-20b	MYC	APP	2.19242e-15
miR-106a	MYC	PLD1	2.52908e-15
miR-17	MYC	NDRG1	2.67002e-15
miR-106b	MYC	IFIT1	2.68881e-15
miR-17	MYC	PDGFB	2.86122e-15
miR-106a	MYC	NMT1	2.87275e-15
miR-17	MYC	UBE2L3	2.88157e-15
miR-93	MYC	YME1L1	3.11155e-15
miR-106b	MYC	VHL	3.12228e-15
miR-106b	MYC	ZXDB	3.24153e-15
miR-17	MYC	CDH2	3.25599e-15
miR-106a	MYC	AKT2	3.31487e-15
miR-17	MYC	TMSB4X	3.42967e-15
miR-17	MYC	DNTT	3.48415e-15
miR-106a	MYC	CD151	3.67341e-15
miR-17	MYC	CAST	3.72941e-15
miR-93	MYC	TIMP2	4.12832e-15
miR-17	MYC	ERBB2	4.39367e-15
miR-17	MYC	ZFP36L1	4.48645e-15
miR-106a	MYC	YME1L1	5.0518e-15
miR-93	MYC	NDRG1	5.36602e-15
miR-17	MYC	APP	5.41485e-15
miR-93	MYC	PDGFB	5.74993e-15
miR-93	MYC	UBE2L3	5.79079e-15
miR-106b	MYC	IL1RAP	6.1174e-15
miR-93	MYC	CDH2	6.54247e-15
miR-106a	MYC	TIMP2	6.70136e-15
miR-93	MYC	DNTT	7.00049e-15
miR-93	MYC	CAST	7.4928e-15
miR-106b	MYC	EDN1	7.55025e-15
miR-106b	MYC	PTPN1	7.62575e-15
miR-106a	MYC	NDRG1	8.70899e-15
miR-93	MYC	ERBB2	8.82601e-15
miR-93	MYC	ZFP36L1	9.01221e-15
miR-106a	MYC	PDGFB	9.33164e-15
miR-106a	MYC	UBE2L3	9.39791e-15
miR-106b	MYC	CHP	1.02037e-14
miR-106a	MYC	CDH2	1.0617e-14
miR-93	MYC	APP	1.08752e-14
miR-106b	MYC	SPARC	1.11798e-14
miR-106a	MYC	DNTT	1.13597e-14
miR-106a	MYC	CAST	1.2158e-14
miR-106a	MYC	ERBB2	1.43198e-14
miR-106a	MYC	ZFP36L1	1.46217e-14
miR-106a	MYC	KLF7	1.5e-14
miR-106a	MYC	APP	1.7642e-14
miR-106b	MYC	PLD1	2.11877e-14
miR-106b	MYC	NMT1	2.40579e-14
miR-106b	MYC	AKT2	2.77488e-14
miR-106b	MYC	YME1L1	4.22356e-14
miR-106b	MYC	TIMP2	5.59788e-14
miR-106b	MYC	NDRG1	7.26906e-14
miR-106b	MYC	PDGFB	7.78709e-14
miR-106b	MYC	UBE2L3	7.84222e-14
miR-106b	MYC	CDH2	8.8561e-14
miR-106b	MYC	TMSB4X	9.3262e-14
miR-106b	MYC	DNTT	9.47364e-14
miR-106b	MYC	CAST	1.01373e-13
miR-106b	MYC	PPP2R4	1.05303e-13
miR-106b	MYC	ERBB2	1.19335e-13
miR-106b	MYC	ZFP36L1	1.21843e-13
miR-106b	MYC	KLF7	1.24985e-13
miR-106b	MYC	APP	1.46922e-13
miR-20a	MYCN	INHBA	1.73529e-13
miR-17	MYCN	INHBA	7.69782e-13
miR-106a	MYCN	INHBA	2.48462e-12
miR-221	MYCN	PARK2	1.62981e-08
miR-20a	MYCN	PARK2	2.65529e-08
miR-200c	TP53	APP	3.04806e-08
miR-17	MYCN	PARK2	1.123e-07
miR-17	E2F1	IRF3	1.17633e-07
miR-20a	MYCN	IL6	2.02265e-07
miR-20a	MYCN	NDRG1	2.27915e-07
miR-106a	MYCN	PARK2	3.47685e-07
miR-17	MYCN	IL6	8.434e-07
miR-17	MYCN	NDRG1	9.49474e-07
miR-106a	MYCN	IL6	2.57817e-06
miR-106a	MYCN	NDRG1	2.89998e-06
miR-200b	TP53	APP	3.49648e-06
miR-145	SMAD3	SEPP1	0.000202067
miR-143	SMAD3	SEPP1	0.0510888
