# Supplementary material for: Integrative Identification of Deregulated MiRNA/TF-Mediated Gene Regulatory Loops and Networks in Prostate Cancer
Source: PLoS One. 2014 Jun 26;9(6):e100806. doi: 10.1371/journal.pone.0100806 (PMC4072696; doi:10.1371/journal.pone.0100806)
Supplement: Table S10 — Deregulated Type II-B incoherent FFLs, predicted by IntegraMiR. (XLSX) [file pone.0100806.s012.xlsx]

## Sheet: Supplementary Table S10
Supplementary Table S10
Deregulated Type II-B incoherent FFLs, predicted by IntegraMiR.
The FFLs highlighted by yellow involve consistent deregulation.
GREEN: True-positive miRNA target prediction by the predictive
module of IntegraMiR.
BROWN: False-negative miRNA target prediction by the predictive
module of IntegraMiR.
RED: Novel miRNA target prediction by the predictive module
of IntegraMiR.
miRNA	TF	mRNA	(Fisher)
			P value
let-7a	MYC	MYC	3.92572e-26
let-7a	MYC	COL1A1	1.49414e-25
let-7a	MYC	CAV1	2.37465e-25
let-7a	MYC	CTSB	6.72735e-25
let-7a	MYC	JPH2	3.6051e-24
miR-29a	MYC	F2R	9.76798e-24
miR-29a	MYC	ILK	1.91503e-23
let-7a	MYC	CANX	4.10831e-23
miR-29a	MYC	COL1A1	5.57962e-23
let-7a	MYC	TPM1	2.4004e-22
let-7a	MYC	VAMP3	4.61267e-22
miR-29a	MYC	JPH2	1.33183e-21
let-7a	MYC	THY1	1.65639e-21
let-7a	MYC	PAK2	2.1004e-21
let-7a	MYC	FCGRT	6.33093e-21
let-7a	MYC	COL3A1	6.3792e-21
miR-29a	MYC	CANX	1.50399e-20
let-7a	MYC	COL1A2	4.01881e-20
let-7a	MYC	CALD1	8.60587e-20
miR-29a	MYC	TPM1	8.72513e-20
let-7a	MYC	MCC	1.07308e-19
miR-200c	SNAI2	CDH1	1.33751e-19
let-7a	MYC	SYNJ1	6.39477e-19
miR-29a	MYC	GAS1	6.62537e-19
let-7a	MYC	CEBPA	8.30033e-19
let-7a	MYC	FADS2	1.34398e-18
miR-29a	MYC	ID3	2.06392e-18
miR-29a	MYC	LAMP1	2.26809e-18
miR-29a	MYC	COL3A1	2.28513e-18
let-7a	MYC	HIVEP2	2.47088e-18
miR-29a	MYC	FZD1	2.55869e-18
miR-29a	MYC	GPC1	3.22284e-18
let-7a	MYC	PDGFRB	5.2822e-18
let-7a	MYC	CD47	5.37577e-18
let-7a	MYC	CDKN2B	1.04276e-17
let-7a	MYC	BDNF	1.34191e-17
miR-29a	MYC	COL1A2	1.42658e-17
miR-200b	SNAI2	CDH1	2.02613e-17
let-7a	MYC	WFS1	2.09185e-17
let-7a	MYC	THBS1	2.28123e-17
let-7a	MYC	SDCBP	2.68106e-17
let-7a	MYC	NCAM1	2.83465e-17
let-7a	MYC	CCNG2	3.07297e-17
let-7a	MYC	CPD	3.31354e-17
miR-29a	MYC	MCC	3.78962e-17
let-7a	MYC	ANXA4	5.51353e-17
let-7a	MYC	CCND1	1.2722e-16
let-7a	MYC	PDGFRA	1.99583e-16
miR-29a	MYC	LOX	2.13921e-16
let-7a	MYC	PTPRN	2.23588e-16
let-7a	MYC	ALDH9A1	4.44377e-16
miR-29a	MYC	FADS2	4.67884e-16
miR-29a	MYC	CASP1	5.68615e-16
let-7a	MYC	ROCK1	7.45265e-16
let-7a	MYC	GM2A	8.4087e-16
miR-29a	MYC	GADD45G	1.08074e-15
let-7a	MYC	VHL	1.21199e-15
let-7a	MYC	FBLN5	1.74254e-15
miR-29a	MYC	PDGFRB	1.82339e-15
let-7a	MYC	COL6A3	2.50979e-15
let-7a	MYC	EDN1	2.934e-15
let-7a	MYC	CDKN1B	3.02075e-15
miR-29a	MYC	CDKN2B	3.58369e-15
let-7a	MYC	CHP	3.96663e-15
miR-29a	MYC	BDNF	4.60406e-15
let-7a	MYC	AQP1	5.23344e-15
miR-29a	MYC	THBS1	7.79878e-15
let-7a	MYC	PLD1	8.24448e-15
let-7a	MYC	NMT1	9.36289e-15
miR-29a	MYC	NCAM1	9.67622e-15
miR-29a	MYC	CCNG2	1.04839e-14
let-7a	MYC	AKT2	1.08014e-14
miR-29a	MYC	CPD	1.12987e-14
let-7a	MYC	YME1L1	1.645e-14
let-7a	MYC	NDRG1	2.83332e-14
let-7a	MYC	PDGFB	3.03554e-14
let-7a	MYC	UBE2L3	3.05706e-14
let-7a	MYC	DNTT	3.69402e-14
let-7a	MYC	PPP2R4	4.10667e-14
miR-29a	MYC	CCND1	4.29598e-14
let-7a	MYC	ZFP36L1	4.75271e-14
let-7a	MYC	APP	5.73258e-14
miR-29a	MYC	PDGFRA	6.71659e-14
miR-29a	MYC	PTPRN	7.51785e-14
miR-29a	MYC	ROCK1	2.48195e-13
miR-29a	MYC	IGF2R	2.59275e-13
miR-29a	MYC	B3GALT1	4.08866e-13
miR-29a	MYC	ZXDB	4.17235e-13
miR-29a	MYC	IL1RAP	7.8371e-13
miR-29a	MYC	COL6A3	8.27244e-13
miR-29a	MYC	PTPN1	9.75317e-13
miR-29a	MYC	CDKN1B	9.9403e-13
miR-29a	MYC	SPARC	1.42565e-12
miR-29a	MYC	AQP1	1.71363e-12
miR-29a	MYC	NMT1	3.04918e-12
miR-29a	MYC	AKT2	3.51287e-12
miR-29a	MYC	CD151	3.88836e-12
miR-17	NFKB1	COL1A2	4.54317e-12
miR-29a	MYC	YME1L1	5.32815e-12
miR-29a	MYC	TIMP2	7.04498e-12
miR-29a	MYC	NDRG1	9.12751e-12
miR-29a	MYC	PDGFB	9.7721e-12
miR-29a	MYC	UBE2L3	9.84068e-12
miR-200c	ZEB1	ZEB1	1.0187e-11
miR-29a	MYC	PPP2R4	1.31793e-11
miR-29a	MYC	ZFP36L1	1.52295e-11
miR-29a	MYC	APP	1.83331e-11
miR-141	ZEB1	ZEB1	7.04051e-10
miR-200b	ZEB1	ZEB1	1.34666e-09
miR-29a	NFKB1	COL1A2	1.36746e-08
miR-125b	TP53	CHEK1	2.66392e-08
