# Supplementary material for: Integrative Identification of Deregulated MiRNA/TF-Mediated Gene Regulatory Loops and Networks in Prostate Cancer
Source: PLoS One. 2014 Jun 26;9(6):e100806. doi: 10.1371/journal.pone.0100806 (PMC4072696; doi:10.1371/journal.pone.0100806)
Supplement: Table S11 — Deregulated miRNA-target interactions, associated with the TGF-, Wnt, Prostate Cancer, and Adherens Junction KEGG Pathways, which can be potentially used to construct Type III loops. (XLSX) [file pone.0100806.s013.xlsx]

## Sheet: Supplementary Table 11
Supplementary Table S11
Deregulated miRNA-target interactions, associated with the TGF-beta, Wnt,
prostate cancer, and adherens junction KEGG pathways, which can be
potentially used to construct Type III loops. The pairs highlighted by yellow
exhibit anti-correleted deregulation in the data.
GREEN: True-positive miRNA target prediction by the predictive
module of IntegraMiR.
BROWN: False-negative miRNA target prediction by the predictive
module of IntegraMiR.
RED: Novel miRNA target prediction by the predictive module
of IntegraMiR.
KEGG_TGF_BETA_SIGNALING_PATHWAY
miRNA	mRNA
miR-106a	ACVR1
miR-106b	ACVR1
miR-145	ACVR1
miR-17	ACVR1
miR-182	ACVR1
miR-199a	ACVR1
miR-20a	ACVR1
miR-20b	ACVR1
miR-93	ACVR1
let-7a	ACVR2A
miR-125b	ACVR2A
miR-141	ACVR2A
miR-143	ACVR2A
miR-145	ACVR2A
miR-182	ACVR2A
miR-199a	ACVR2A
miR-200b	ACVR2A
miR-200c	ACVR2A
miR-21	ACVR2A
miR-214	ACVR2A
miR-221	ACVR2A
miR-222	ACVR2A
miR-24	ACVR2A
miR-29a	ACVR2A
let-7a	ACVR2B
miR-106a	ACVR2B
miR-106b	ACVR2B
miR-125b	ACVR2B
miR-141	ACVR2B
miR-143	ACVR2B
miR-145	ACVR2B
miR-17	ACVR2B
miR-182	ACVR2B
miR-199a	ACVR2B
miR-200b	ACVR2B
miR-200c	ACVR2B
miR-20a	ACVR2B
miR-20b	ACVR2B
miR-21	ACVR2B
miR-214	ACVR2B
miR-221	ACVR2B
miR-222	ACVR2B
miR-24	ACVR2B
miR-29a	ACVR2B
miR-375	ACVR2B
miR-720	ACVR2B
miR-93	ACVR2B
let-7a	ACVRL1
miR-106a	ACVRL1
miR-106b	ACVRL1
miR-143	ACVRL1
miR-145	ACVRL1
miR-17	ACVRL1
miR-182	ACVRL1
miR-199a	ACVRL1
miR-20a	ACVRL1
miR-20b	ACVRL1
miR-21	ACVRL1
miR-214	ACVRL1
miR-24	ACVRL1
miR-375	ACVRL1
miR-93	ACVRL1
miR-24	AMH
miR-143	AMHR2
miR-17	AMHR2
miR-182	AMHR2
let-7a	BMP2
miR-106a	BMP2
miR-106b	BMP2
miR-17	BMP2
miR-200b	BMP2
miR-200c	BMP2
miR-20a	BMP2
miR-20b	BMP2
miR-214	BMP2
miR-93	BMP2
miR-143	BMP4
miR-145	BMP4
miR-221	BMP4
miR-125b	BMP5
let-7a	BMP6
miR-106a	BMP6
miR-106b	BMP6
miR-17	BMP6
miR-199a	BMP6
miR-20a	BMP6
miR-20b	BMP6
miR-221	BMP6
miR-222	BMP6
miR-29a	BMP6
miR-93	BMP6
miR-106a	BMP7
miR-106b	BMP7
miR-141	BMP7
miR-17	BMP7
miR-199a	BMP7
miR-200b	BMP7
miR-200c	BMP7
miR-20a	BMP7
miR-20b	BMP7
miR-375	BMP7
miR-720	BMP7
miR-93	BMP7
let-7a	BMP8A
miR-106a	BMP8A
miR-106b	BMP8A
miR-125b	BMP8A
miR-141	BMP8A
miR-143	BMP8A
miR-145	BMP8A
miR-17	BMP8A
miR-182	BMP8A
miR-199a	BMP8A
miR-200b	BMP8A
miR-200c	BMP8A
miR-20a	BMP8A
miR-20b	BMP8A
miR-21	BMP8A
miR-214	BMP8A
miR-221	BMP8A
miR-222	BMP8A
miR-24	BMP8A
miR-29a	BMP8A
miR-375	BMP8A
miR-93	BMP8A
miR-106a	BMP8B
miR-106b	BMP8B
miR-125b	BMP8B
miR-141	BMP8B
miR-143	BMP8B
miR-145	BMP8B
miR-17	BMP8B
miR-182	BMP8B
miR-199a	BMP8B
miR-200b	BMP8B
miR-200c	BMP8B
miR-20a	BMP8B
miR-20b	BMP8B
miR-214	BMP8B
miR-24	BMP8B
miR-720	BMP8B
miR-93	BMP8B
let-7a	BMPR1A
miR-143	BMPR1A
miR-17	BMPR1A
miR-182	BMPR1A
miR-199a	BMPR1A
miR-200b	BMPR1A
miR-20a	BMPR1A
miR-214	BMPR1A
miR-221	BMPR1A
miR-222	BMPR1A
miR-29a	BMPR1A
miR-93	BMPR1A
miR-125b	BMPR1B
miR-143	BMPR1B
let-7a	BMPR2
miR-106a	BMPR2
miR-106b	BMPR2
miR-125b	BMPR2
miR-141	BMPR2
miR-143	BMPR2
miR-145	BMPR2
miR-17	BMPR2
miR-182	BMPR2
miR-199a	BMPR2
miR-200b	BMPR2
miR-200c	BMPR2
miR-20a	BMPR2
miR-20b	BMPR2
miR-21	BMPR2
miR-214	BMPR2
miR-221	BMPR2
miR-222	BMPR2
miR-24	BMPR2
miR-375	BMPR2
miR-720	BMPR2
miR-93	BMPR2
let-7a	CDKN2B
miR-106a	CDKN2B
miR-106b	CDKN2B
miR-125b	CDKN2B
miR-143	CDKN2B
miR-145	CDKN2B
miR-17	CDKN2B
miR-182	CDKN2B
miR-199a	CDKN2B
miR-200b	CDKN2B
miR-200c	CDKN2B
miR-20a	CDKN2B
miR-20b	CDKN2B
miR-21	CDKN2B
miR-214	CDKN2B
miR-221	CDKN2B
miR-222	CDKN2B
miR-29a	CDKN2B
miR-375	CDKN2B
miR-93	CDKN2B
let-7a	CHRD
miR-199a	CHRD
miR-21	CHRD
miR-214	CHRD
miR-24	CHRD
let-7a	CREBBP
miR-106a	CREBBP
miR-106b	CREBBP
miR-141	CREBBP
miR-143	CREBBP
miR-145	CREBBP
miR-17	CREBBP
miR-200b	CREBBP
miR-200c	CREBBP
miR-20a	CREBBP
miR-20b	CREBBP
miR-21	CREBBP
miR-214	CREBBP
miR-221	CREBBP
miR-24	CREBBP
miR-29a	CREBBP
miR-93	CREBBP
miR-106a	CUL1
miR-106b	CUL1
miR-17	CUL1
miR-20a	CUL1
miR-20b	CUL1
miR-93	CUL1
let-7a	DCN
miR-143	DCN
miR-145	DCN
miR-182	DCN
miR-199a	DCN
miR-21	DCN
miR-221	DCN
miR-24	DCN
miR-106a	E2F4
miR-141	E2F4
miR-143	E2F4
miR-145	E2F4
miR-17	E2F4
miR-200b	E2F4
miR-200c	E2F4
miR-214	E2F4
miR-221	E2F4
miR-24	E2F4
let-7a	E2F5
miR-106a	E2F5
miR-106b	E2F5
miR-17	E2F5
miR-182	E2F5
miR-20a	E2F5
miR-20b	E2F5
miR-221	E2F5
miR-222	E2F5
miR-93	E2F5
miR-106a	EP300
miR-106b	EP300
miR-17	EP300
miR-182	EP300
miR-199a	EP300
miR-200b	EP300
miR-200c	EP300
miR-20a	EP300
miR-20b	EP300
miR-93	EP300
miR-141	FST
miR-143	FST
miR-182	FST
miR-200b	FST
miR-200c	FST
miR-24	FST
let-7a	GDF5
miR-21	GDF5
miR-214	GDF5
miR-24	GDF5
let-7a	GDF6
miR-106a	GDF6
miR-106b	GDF6
miR-125b	GDF6
miR-141	GDF6
miR-143	GDF6
miR-145	GDF6
miR-17	GDF6
miR-182	GDF6
miR-200b	GDF6
miR-200c	GDF6
miR-20a	GDF6
miR-20b	GDF6
miR-214	GDF6
miR-375	GDF6
miR-93	GDF6
miR-143	ID1
miR-199a	ID1
miR-29a	ID1
miR-375	ID1
miR-143	ID2
miR-200b	ID2
miR-200c	ID2
miR-182	ID3
miR-29a	ID3
miR-106a	ID4
miR-106b	ID4
miR-141	ID4
miR-17	ID4
miR-20a	ID4
miR-20b	ID4
miR-21	ID4
miR-214	ID4
miR-24	ID4
miR-93	ID4
miR-125b	IFNG
miR-143	IFNG
miR-200b	IFNG
miR-200c	IFNG
miR-20a	IFNG
miR-221	IFNG
miR-24	IFNG
miR-29a	IFNG
miR-106a	INHBA
miR-106b	INHBA
miR-143	INHBA
miR-17	INHBA
miR-199a	INHBA
miR-20a	INHBA
miR-20b	INHBA
miR-24	INHBA
miR-375	INHBA
miR-93	INHBA
miR-125b	INHBB
miR-143	INHBB
miR-145	INHBB
miR-182	INHBB
miR-200b	INHBB
miR-200c	INHBB
miR-20a	INHBB
miR-214	INHBB
miR-93	INHBB
miR-125b	INHBC
miR-143	INHBC
miR-214	INHBC
miR-24	INHBC
miR-93	INHBC
let-7a	INHBE
miR-106a	INHBE
miR-106b	INHBE
miR-125b	INHBE
miR-141	INHBE
miR-143	INHBE
miR-145	INHBE
miR-17	INHBE
miR-199a	INHBE
miR-20a	INHBE
miR-20b	INHBE
miR-24	INHBE
miR-93	INHBE
let-7a	LEFTY1
miR-106b	LEFTY1
miR-141	LEFTY1
miR-145	LEFTY1
miR-17	LEFTY1
miR-199a	LEFTY1
miR-20a	LEFTY1
miR-20b	LEFTY1
miR-214	LEFTY1
miR-24	LEFTY1
miR-93	LEFTY1
miR-106a	LEFTY2
miR-106b	LEFTY2
miR-143	LEFTY2
miR-145	LEFTY2
miR-17	LEFTY2
miR-20a	LEFTY2
miR-24	LEFTY2
miR-29a	LEFTY2
miR-375	LEFTY2
miR-93	LEFTY2
miR-106a	LTBP1
miR-106b	LTBP1
miR-141	LTBP1
miR-145	LTBP1
miR-17	LTBP1
miR-182	LTBP1
miR-200b	LTBP1
miR-200c	LTBP1
miR-20a	LTBP1
miR-20b	LTBP1
miR-21	LTBP1
miR-221	LTBP1
miR-222	LTBP1
miR-24	LTBP1
miR-93	LTBP1
let-7a	MAPK1
miR-106a	MAPK1
miR-106b	MAPK1
miR-141	MAPK1
miR-143	MAPK1
miR-145	MAPK1
miR-17	MAPK1
miR-182	MAPK1
miR-199a	MAPK1
miR-200b	MAPK1
miR-200c	MAPK1
miR-20a	MAPK1
miR-20b	MAPK1
miR-21	MAPK1
miR-214	MAPK1
miR-221	MAPK1
miR-222	MAPK1
miR-24	MAPK1
miR-29a	MAPK1
miR-375	MAPK1
miR-93	MAPK1
let-7a	MAPK3
miR-125b	MAPK3
miR-143	MAPK3
miR-145	MAPK3
miR-214	MAPK3
miR-24	MAPK3
let-7a	MYC
miR-106a	MYC
miR-106b	MYC
miR-145	MYC
miR-17	MYC
miR-200b	MYC
miR-200c	MYC
miR-20a	MYC
miR-20b	MYC
miR-24	MYC
miR-93	MYC
miR-145	NODAL
miR-199a	NODAL
miR-21	NODAL
miR-214	NODAL
miR-200b	NOG
miR-200c	NOG
miR-141	PITX2
miR-143	PITX2
miR-145	PITX2
miR-200b	PITX2
miR-200c	PITX2
miR-20a	PITX2
miR-21	PITX2
miR-375	PITX2
miR-106a	PPP2CA
miR-106b	PPP2CA
miR-125b	PPP2CA
miR-141	PPP2CA
miR-17	PPP2CA
miR-200b	PPP2CA
miR-200c	PPP2CA
miR-20a	PPP2CA
miR-20b	PPP2CA
miR-29a	PPP2CA
miR-375	PPP2CA
miR-93	PPP2CA
miR-141	PPP2CB
miR-143	PPP2CB
miR-214	PPP2CB
miR-125b	PPP2R1A
miR-143	PPP2R1A
miR-145	PPP2R1A
miR-199a	PPP2R1A
miR-20a	PPP2R1A
miR-214	PPP2R1A
let-7a	PPP2R1B
miR-106a	PPP2R1B
miR-106b	PPP2R1B
miR-125b	PPP2R1B
miR-141	PPP2R1B
miR-143	PPP2R1B
miR-145	PPP2R1B
miR-17	PPP2R1B
miR-182	PPP2R1B
miR-199a	PPP2R1B
miR-200b	PPP2R1B
miR-200c	PPP2R1B
miR-20a	PPP2R1B
miR-20b	PPP2R1B
miR-21	PPP2R1B
miR-214	PPP2R1B
miR-221	PPP2R1B
miR-222	PPP2R1B
miR-24	PPP2R1B
miR-29a	PPP2R1B
miR-375	PPP2R1B
miR-720	PPP2R1B
miR-93	PPP2R1B
miR-93	RBL1
miR-29a	RBL1
miR-24	RBL1
miR-222	RBL1
miR-221	RBL1
miR-20b	RBL1
miR-20a	RBL1
miR-199a	RBL1
miR-17	RBL1
miR-143	RBL1
miR-106b	RBL1
miR-106a	RBL1
let-7a	RBL1
miR-106a	RBL2
miR-106b	RBL2
miR-141	RBL2
miR-143	RBL2
miR-17	RBL2
miR-20a	RBL2
miR-20b	RBL2
miR-93	RBL2
miR-145	RBX1
miR-214	RBX1
miR-221	RBX1
miR-222	RBX1
miR-106a	RHOA
miR-106b	RHOA
miR-125b	RHOA
miR-143	RHOA
miR-145	RHOA
miR-17	RHOA
miR-200b	RHOA
miR-200c	RHOA
miR-20a	RHOA
miR-20b	RHOA
miR-221	RHOA
miR-222	RHOA
miR-93	RHOA
let-7a	ROCK1
miR-106a	ROCK1
miR-106b	ROCK1
miR-125b	ROCK1
miR-143	ROCK1
miR-145	ROCK1
miR-17	ROCK1
miR-182	ROCK1
miR-199a	ROCK1
miR-20a	ROCK1
miR-20b	ROCK1
miR-221	ROCK1
miR-29a	ROCK1
miR-93	ROCK1
miR-106a	ROCK2
miR-106b	ROCK2
miR-145	ROCK2
miR-17	ROCK2
miR-200b	ROCK2
miR-200c	ROCK2
miR-20a	ROCK2
miR-20b	ROCK2
miR-214	ROCK2
miR-29a	ROCK2
miR-375	ROCK2
miR-93	ROCK2
let-7a	RPS6KB1
miR-106a	RPS6KB1
miR-106b	RPS6KB1
miR-141	RPS6KB1
miR-143	RPS6KB1
miR-145	RPS6KB1
miR-17	RPS6KB1
miR-199a	RPS6KB1
miR-200b	RPS6KB1
miR-200c	RPS6KB1
miR-20a	RPS6KB1
miR-20b	RPS6KB1
miR-21	RPS6KB1
miR-214	RPS6KB1
miR-221	RPS6KB1
miR-222	RPS6KB1
miR-24	RPS6KB1
miR-375	RPS6KB1
miR-93	RPS6KB1
miR-106a	RPS6KB2
miR-214	RPS6KB2
miR-24	RPS6KB2
miR-29a	RPS6KB2
miR-106a	SKP1
miR-106b	SKP1
miR-141	SKP1
miR-143	SKP1
miR-145	SKP1
miR-17	SKP1
miR-199a	SKP1
miR-200b	SKP1
miR-200c	SKP1
miR-20a	SKP1
miR-20b	SKP1
miR-221	SKP1
miR-222	SKP1
miR-29a	SKP1
miR-375	SKP1
miR-93	SKP1
miR-106a	SMAD1
miR-106b	SMAD1
miR-143	SMAD1
miR-145	SMAD1
miR-17	SMAD1
miR-182	SMAD1
miR-200b	SMAD1
miR-200c	SMAD1
miR-20a	SMAD1
miR-20b	SMAD1
miR-21	SMAD1
miR-214	SMAD1
miR-221	SMAD1
miR-24	SMAD1
miR-29a	SMAD1
miR-93	SMAD1
let-7a	SMAD2
miR-106a	SMAD2
miR-106b	SMAD2
miR-125b	SMAD2
miR-141	SMAD2
miR-143	SMAD2
miR-145	SMAD2
miR-17	SMAD2
miR-182	SMAD2
miR-199a	SMAD2
miR-200b	SMAD2
miR-200c	SMAD2
miR-20a	SMAD2
miR-20b	SMAD2
miR-21	SMAD2
miR-214	SMAD2
miR-221	SMAD2
miR-222	SMAD2
miR-24	SMAD2
miR-29a	SMAD2
miR-375	SMAD2
miR-93	SMAD2
let-7a	SMAD3
miR-106a	SMAD3
miR-106b	SMAD3
miR-125b	SMAD3
miR-141	SMAD3
miR-143	SMAD3
miR-145	SMAD3
miR-17	SMAD3
miR-182	SMAD3
miR-199a	SMAD3
miR-200b	SMAD3
miR-200c	SMAD3
miR-20a	SMAD3
miR-20b	SMAD3
miR-214	SMAD3
miR-221	SMAD3
miR-222	SMAD3
miR-24	SMAD3
miR-29a	SMAD3
miR-375	SMAD3
miR-93	SMAD3
miR-106a	SMAD4
miR-106b	SMAD4
miR-145	SMAD4
miR-17	SMAD4
miR-182	SMAD4
miR-200b	SMAD4
miR-200c	SMAD4
miR-20a	SMAD4
miR-20b	SMAD4
miR-93	SMAD4
let-7a	SMAD5
miR-106a	SMAD5
miR-106b	SMAD5
miR-125b	SMAD5
miR-141	SMAD5
miR-145	SMAD5
miR-17	SMAD5
miR-182	SMAD5
miR-199a	SMAD5
miR-200b	SMAD5
miR-200c	SMAD5
miR-20a	SMAD5
miR-20b	SMAD5
miR-21	SMAD5
miR-214	SMAD5
miR-221	SMAD5
miR-222	SMAD5
miR-24	SMAD5
miR-29a	SMAD5
miR-375	SMAD5
miR-93	SMAD5
miR-106a	SMAD6
miR-106b	SMAD6
miR-17	SMAD6
miR-200b	SMAD6
miR-200c	SMAD6
miR-20a	SMAD6
miR-20b	SMAD6
miR-375	SMAD6
miR-93	SMAD6
miR-106a	SMAD7
miR-106b	SMAD7
miR-143	SMAD7
miR-17	SMAD7
miR-182	SMAD7
miR-200b	SMAD7
miR-200c	SMAD7
miR-20a	SMAD7
miR-20b	SMAD7
miR-21	SMAD7
miR-221	SMAD7
miR-222	SMAD7
miR-29a	SMAD7
miR-375	SMAD7
miR-93	SMAD7
miR-106a	SMAD9
miR-106b	SMAD9
miR-143	SMAD9
miR-145	SMAD9
miR-17	SMAD9
miR-182	SMAD9
miR-200b	SMAD9
miR-200c	SMAD9
miR-20a	SMAD9
miR-20b	SMAD9
miR-93	SMAD9
let-7a	SMURF1
miR-106a	SMURF1
miR-106b	SMURF1
miR-125b	SMURF1
miR-143	SMURF1
miR-145	SMURF1
miR-17	SMURF1
miR-182	SMURF1
miR-200b	SMURF1
miR-200c	SMURF1
miR-20a	SMURF1
miR-20b	SMURF1
miR-214	SMURF1
miR-221	SMURF1
miR-222	SMURF1
miR-24	SMURF1
miR-29a	SMURF1
miR-375	SMURF1
miR-93	SMURF1
miR-200c	SMURF2
miR-20a	SMURF2
miR-20b	SMURF2
miR-182	SMURF2
miR-17	SMURF2
miR-93	SMURF2
miR-106a	SMURF2
miR-141	SMURF2
let-7a	SMURF2
miR-200b	SMURF2
miR-21	SMURF2
miR-106b	SMURF2
miR-125b	SMURF2
miR-143	SMURF2
let-7a	SP1
miR-106a	SP1
miR-106b	SP1
miR-125b	SP1
miR-141	SP1
miR-143	SP1
miR-145	SP1
miR-17	SP1
miR-182	SP1
miR-199a	SP1
miR-200b	SP1
miR-200c	SP1
miR-20a	SP1
miR-20b	SP1
miR-21	SP1
miR-214	SP1
miR-221	SP1
miR-222	SP1
miR-24	SP1
miR-29a	SP1
miR-375	SP1
miR-93	SP1
miR-21	TFDP1
miR-214	TFDP1
miR-24	TFDP1
miR-24	TGFB1
let-7a	TGFB1
miR-106a	TGFB2
miR-106b	TGFB2
miR-141	TGFB2
miR-17	TGFB2
miR-200b	TGFB2
miR-200c	TGFB2
miR-20a	TGFB2
miR-20b	TGFB2
miR-93	TGFB2
miR-106a	TGFB3
miR-106b	TGFB3
miR-125b	TGFB3
miR-143	TGFB3
miR-145	TGFB3
miR-17	TGFB3
miR-20a	TGFB3
miR-20b	TGFB3
miR-214	TGFB3
miR-29a	TGFB3
miR-93	TGFB3
let-7a	TGFBR1
miR-106a	TGFBR1
miR-106b	TGFBR1
miR-125b	TGFBR1
miR-141	TGFBR1
miR-143	TGFBR1
miR-145	TGFBR1
miR-17	TGFBR1
miR-182	TGFBR1
miR-199a	TGFBR1
miR-200b	TGFBR1
miR-200c	TGFBR1
miR-20a	TGFBR1
miR-20b	TGFBR1
miR-21	TGFBR1
miR-214	TGFBR1
miR-221	TGFBR1
miR-222	TGFBR1
miR-24	TGFBR1
miR-93	TGFBR1
let-7a	TGFBR2
miR-106a	TGFBR2
miR-106b	TGFBR2
miR-141	TGFBR2
miR-143	TGFBR2
miR-145	TGFBR2
miR-17	TGFBR2
miR-182	TGFBR2
miR-199a	TGFBR2
miR-200b	TGFBR2
miR-200c	TGFBR2
miR-20a	TGFBR2
miR-20b	TGFBR2
miR-21	TGFBR2
miR-221	TGFBR2
miR-222	TGFBR2
miR-24	TGFBR2
miR-29a	TGFBR2
miR-375	TGFBR2
miR-93	TGFBR2
let-7a	THBS1
miR-106a	THBS1
miR-106b	THBS1
miR-125b	THBS1
miR-141	THBS1
miR-143	THBS1
miR-17	THBS1
miR-182	THBS1
miR-200b	THBS1
miR-200c	THBS1
miR-20a	THBS1
miR-20b	THBS1
miR-21	THBS1
miR-221	THBS1
miR-222	THBS1
miR-29a	THBS1
miR-375	THBS1
miR-93	THBS1
miR-106a	THBS2
miR-106b	THBS2
miR-17	THBS2
miR-182	THBS2
miR-200b	THBS2
miR-200c	THBS2
miR-20a	THBS2
miR-20b	THBS2
miR-21	THBS2
miR-214	THBS2
miR-221	THBS2
miR-222	THBS2
miR-24	THBS2
miR-29a	THBS2
miR-375	THBS2
miR-93	THBS2
miR-106a	THBS3
miR-125b	THBS3
miR-21	THBS3
miR-93	THBS3
miR-214	THBS4
miR-221	THBS4
miR-222	THBS4
miR-125b	TNF
miR-145	TNF
miR-20b	TNF
miR-222	TNF
miR-24	TNF
let-7a	ZFYVE16
miR-106a	ZFYVE16
miR-106b	ZFYVE16
miR-143	ZFYVE16
miR-145	ZFYVE16
miR-17	ZFYVE16
miR-182	ZFYVE16
miR-199a	ZFYVE16
miR-200b	ZFYVE16
miR-200c	ZFYVE16
miR-20a	ZFYVE16
miR-20b	ZFYVE16
miR-21	ZFYVE16
miR-214	ZFYVE16
miR-221	ZFYVE16
miR-222	ZFYVE16
miR-29a	ZFYVE16
miR-375	ZFYVE16
miR-93	ZFYVE16
miR-106a	ZFYVE9
miR-106b	ZFYVE9
miR-145	ZFYVE9
miR-17	ZFYVE9
miR-20a	ZFYVE9
miR-20b	ZFYVE9
miR-21	ZFYVE9
miR-93	ZFYVE9
KEGG_WNT_SIGNALING_PATHWAY
miRNA	mRNA
let-7a	APC
miR-106a	APC
miR-106b	APC
miR-125b	APC
miR-143	APC
miR-145	APC
miR-17	APC
miR-182	APC
miR-199a	APC
miR-20a	APC
miR-20b	APC
miR-221	APC
miR-222	APC
miR-375	APC
miR-93	APC
let-7a	APC2
miR-106a	APC2
miR-106b	APC2
miR-125b	APC2
miR-141	APC2
miR-143	APC2
miR-17	APC2
miR-182	APC2
miR-199a	APC2
miR-200b	APC2
miR-200c	APC2
miR-20a	APC2
miR-20b	APC2
miR-214	APC2
miR-24	APC2
miR-29a	APC2
miR-720	APC2
miR-93	APC2
let-7a	AXIN1
miR-141	AXIN1
miR-200b	AXIN1
miR-200c	AXIN1
miR-214	AXIN1
let-7a	AXIN2
miR-200b	AXIN2
miR-200c	AXIN2
miR-21	AXIN2
miR-221	AXIN2
miR-222	AXIN2
let-7a	BTRC
miR-106a	BTRC
miR-125b	BTRC
miR-141	BTRC
miR-143	BTRC
miR-145	BTRC
miR-17	BTRC
miR-182	BTRC
miR-199a	BTRC
miR-200b	BTRC
miR-200c	BTRC
miR-20a	BTRC
miR-20b	BTRC
miR-21	BTRC
miR-214	BTRC
miR-221	BTRC
miR-222	BTRC
miR-24	BTRC
miR-375	BTRC
miR-141	CACYBP
miR-145	CACYBP
miR-182	CACYBP
miR-200b	CACYBP
miR-200c	CACYBP
miR-221	CACYBP
miR-720	CACYBP
let-7a	CAMK2A
miR-106b	CAMK2A
miR-125b	CAMK2A
miR-141	CAMK2A
miR-143	CAMK2A
miR-145	CAMK2A
miR-182	CAMK2A
miR-199a	CAMK2A
miR-214	CAMK2A
miR-221	CAMK2A
miR-222	CAMK2A
miR-24	CAMK2A
miR-29a	CAMK2A
miR-375	CAMK2A
let-7a	CAMK2B
miR-106b	CAMK2B
miR-141	CAMK2B
miR-182	CAMK2B
miR-29a	CAMK2B
miR-93	CAMK2B
miR-106a	CAMK2D
miR-106b	CAMK2D
miR-125b	CAMK2D
miR-141	CAMK2D
miR-143	CAMK2D
miR-145	CAMK2D
miR-17	CAMK2D
miR-182	CAMK2D
miR-200b	CAMK2D
miR-200c	CAMK2D
miR-20a	CAMK2D
miR-20b	CAMK2D
miR-21	CAMK2D
miR-214	CAMK2D
miR-24	CAMK2D
miR-29a	CAMK2D
miR-93	CAMK2D
let-7a	CAMK2G
miR-106a	CAMK2G
miR-106b	CAMK2G
miR-125b	CAMK2G
miR-141	CAMK2G
miR-143	CAMK2G
miR-17	CAMK2G
miR-182	CAMK2G
miR-20a	CAMK2G
miR-20b	CAMK2G
miR-214	CAMK2G
miR-24	CAMK2G
miR-29a	CAMK2G
miR-93	CAMK2G
let-7a	CCND1
miR-106a	CCND1
miR-106b	CCND1
miR-141	CCND1
miR-143	CCND1
miR-145	CCND1
miR-17	CCND1
miR-182	CCND1
miR-200b	CCND1
miR-200c	CCND1
miR-20a	CCND1
miR-20b	CCND1
miR-21	CCND1
miR-214	CCND1
miR-221	CCND1
miR-222	CCND1
miR-29a	CCND1
miR-720	CCND1
miR-93	CCND1
let-7a	CCND2
miR-106a	CCND2
miR-106b	CCND2
miR-125b	CCND2
miR-141	CCND2
miR-143	CCND2
miR-145	CCND2
miR-17	CCND2
miR-182	CCND2
miR-199a	CCND2
miR-200b	CCND2
miR-200c	CCND2
miR-20a	CCND2
miR-20b	CCND2
miR-21	CCND2
miR-214	CCND2
miR-221	CCND2
miR-222	CCND2
miR-24	CCND2
miR-29a	CCND2
miR-375	CCND2
miR-93	CCND2
let-7a	CCND3
miR-106a	CCND3
miR-106b	CCND3
miR-141	CCND3
miR-145	CCND3
miR-17	CCND3
miR-182	CCND3
miR-20a	CCND3
miR-20b	CCND3
miR-21	CCND3
miR-214	CCND3
miR-221	CCND3
miR-222	CCND3
miR-24	CCND3
miR-93	CCND3
let-7a	CER1
miR-106a	CER1
miR-106b	CER1
miR-125b	CER1
miR-17	CER1
miR-182	CER1
miR-20a	CER1
miR-20b	CER1
miR-93	CER1
let-7a	CHP
miR-106a	CHP
miR-106b	CHP
miR-125b	CHP
miR-141	CHP
miR-143	CHP
miR-145	CHP
miR-17	CHP
miR-182	CHP
miR-199a	CHP
miR-200b	CHP
miR-200c	CHP
miR-20a	CHP
miR-20b	CHP
miR-214	CHP
miR-221	CHP
miR-222	CHP
miR-24	CHP
miR-375	CHP
miR-720	CHP
miR-93	CHP
let-7a	CHP2
miR-106a	CHP2
miR-106b	CHP2
miR-125b	CHP2
miR-143	CHP2
miR-145	CHP2
miR-17	CHP2
miR-20a	CHP2
miR-20b	CHP2
miR-214	CHP2
miR-24	CHP2
miR-93	CHP2
let-7a	CREBBP
miR-106a	CREBBP
miR-106b	CREBBP
miR-141	CREBBP
miR-143	CREBBP
miR-145	CREBBP
miR-17	CREBBP
miR-200b	CREBBP
miR-200c	CREBBP
miR-20a	CREBBP
miR-20b	CREBBP
miR-21	CREBBP
miR-214	CREBBP
miR-221	CREBBP
miR-24	CREBBP
miR-29a	CREBBP
miR-93	CREBBP
let-7a	CSNK1A1
miR-106a	CSNK1A1
miR-106b	CSNK1A1
miR-125b	CSNK1A1
miR-141	CSNK1A1
miR-143	CSNK1A1
miR-145	CSNK1A1
miR-17	CSNK1A1
miR-182	CSNK1A1
miR-200b	CSNK1A1
miR-200c	CSNK1A1
miR-20a	CSNK1A1
miR-20b	CSNK1A1
miR-214	CSNK1A1
miR-221	CSNK1A1
miR-222	CSNK1A1
miR-93	CSNK1A1
miR-106a	CSNK1A1L
miR-106b	CSNK1A1L
miR-143	CSNK1A1L
miR-17	CSNK1A1L
miR-182	CSNK1A1L
miR-200b	CSNK1A1L
miR-200c	CSNK1A1L
miR-20a	CSNK1A1L
miR-20b	CSNK1A1L
miR-214	CSNK1A1L
miR-221	CSNK1A1L
miR-222	CSNK1A1L
miR-375	CSNK1A1L
miR-93	CSNK1A1L
let-7a	CSNK1E
miR-106a	CSNK1E
miR-106b	CSNK1E
miR-125b	CSNK1E
miR-141	CSNK1E
miR-17	CSNK1E
miR-182	CSNK1E
miR-200b	CSNK1E
miR-200c	CSNK1E
miR-20a	CSNK1E
miR-20b	CSNK1E
miR-375	CSNK1E
miR-93	CSNK1E
let-7a	CSNK2A1
miR-106a	CSNK2A1
miR-106b	CSNK2A1
miR-125b	CSNK2A1
miR-141	CSNK2A1
miR-143	CSNK2A1
miR-145	CSNK2A1
miR-17	CSNK2A1
miR-200b	CSNK2A1
miR-200c	CSNK2A1
miR-20a	CSNK2A1
miR-20b	CSNK2A1
miR-21	CSNK2A1
miR-214	CSNK2A1
miR-221	CSNK2A1
miR-222	CSNK2A1
miR-24	CSNK2A1
miR-375	CSNK2A1
miR-93	CSNK2A1
miR-106a	CSNK2A2
miR-106b	CSNK2A2
miR-17	CSNK2A2
miR-20a	CSNK2A2
miR-20b	CSNK2A2
miR-214	CSNK2A2
miR-221	CSNK2A2
miR-222	CSNK2A2
miR-375	CSNK2A2
miR-93	CSNK2A2
miR-182	CTBP1
miR-199a	CTBP1
miR-200c	CTBP1
miR-214	CTBP1
miR-24	CTBP1
miR-93	CTBP1
miR-106a	CTBP2
miR-106b	CTBP2
miR-141	CTBP2
miR-143	CTBP2
miR-17	CTBP2
miR-182	CTBP2
miR-200b	CTBP2
miR-200c	CTBP2
miR-20a	CTBP2
miR-20b	CTBP2
miR-214	CTBP2
miR-221	CTBP2
miR-24	CTBP2
miR-375	CTBP2
miR-93	CTBP2
miR-106a	CTNNB1
miR-141	CTNNB1
miR-199a	CTNNB1
miR-214	CTNNB1
miR-221	CTNNB1
miR-222	CTNNB1
miR-375	CTNNB1
let-7a	CTNNBIP1
miR-106a	CTNNBIP1
miR-106b	CTNNBIP1
miR-125b	CTNNBIP1
miR-141	CTNNBIP1
miR-143	CTNNBIP1
miR-145	CTNNBIP1
miR-17	CTNNBIP1
miR-182	CTNNBIP1
miR-199a	CTNNBIP1
miR-20a	CTNNBIP1
miR-20b	CTNNBIP1
miR-21	CTNNBIP1
miR-214	CTNNBIP1
miR-221	CTNNBIP1
miR-222	CTNNBIP1
miR-24	CTNNBIP1
miR-29a	CTNNBIP1
miR-93	CTNNBIP1
miR-106a	CUL1
miR-106b	CUL1
miR-17	CUL1
miR-20a	CUL1
miR-20b	CUL1
miR-93	CUL1
miR-106b	CXXC4
let-7a	DAAM1
miR-141	DAAM1
miR-143	DAAM1
miR-145	DAAM1
miR-182	DAAM1
miR-199a	DAAM1
miR-24	DAAM1
miR-375	DAAM1
let-7a	DAAM2
miR-106a	DAAM2
miR-106b	DAAM2
miR-125b	DAAM2
miR-141	DAAM2
miR-143	DAAM2
miR-145	DAAM2
miR-17	DAAM2
miR-182	DAAM2
miR-199a	DAAM2
miR-20a	DAAM2
miR-20b	DAAM2
miR-21	DAAM2
miR-221	DAAM2
miR-222	DAAM2
miR-24	DAAM2
miR-29a	DAAM2
miR-375	DAAM2
miR-93	DAAM2
miR-106a	DKK1
miR-143	DKK1
miR-17	DKK1
miR-29a	DKK1
miR-93	DKK1
let-7a	DKK2
miR-106a	DKK2
miR-106b	DKK2
miR-141	DKK2
miR-143	DKK2
miR-145	DKK2
miR-17	DKK2
miR-182	DKK2
miR-199a	DKK2
miR-200b	DKK2
miR-200c	DKK2
miR-20a	DKK2
miR-20b	DKK2
miR-21	DKK2
miR-214	DKK2
miR-221	DKK2
miR-222	DKK2
miR-24	DKK2
miR-375	DKK2
miR-93	DKK2
miR-125b	DVL1
miR-182	DVL1
miR-214	DVL1
miR-125b	DVL2
miR-214	DVL2
miR-221	DVL2
miR-222	DVL2
miR-24	DVL2
let-7a	DVL3
miR-106a	DVL3
miR-106b	DVL3
miR-125b	DVL3
miR-143	DVL3
miR-145	DVL3
miR-17	DVL3
miR-200b	DVL3
miR-200c	DVL3
miR-20a	DVL3
miR-20b	DVL3
miR-21	DVL3
miR-214	DVL3
miR-24	DVL3
miR-29a	DVL3
miR-720	DVL3
miR-93	DVL3
miR-106a	EP300
miR-106b	EP300
miR-17	EP300
miR-182	EP300
miR-199a	EP300
miR-200b	EP300
miR-200c	EP300
miR-20a	EP300
miR-20b	EP300
miR-93	EP300
miR-106a	FBXW11
miR-106b	FBXW11
miR-125b	FBXW11
miR-141	FBXW11
miR-143	FBXW11
miR-145	FBXW11
miR-17	FBXW11
miR-182	FBXW11
miR-199a	FBXW11
miR-200b	FBXW11
miR-200c	FBXW11
miR-20a	FBXW11
miR-20b	FBXW11
miR-21	FBXW11
miR-214	FBXW11
miR-221	FBXW11
miR-222	FBXW11
miR-29a	FBXW11
miR-93	FBXW11
let-7a	FOSL1
miR-106a	FOSL1
miR-106b	FOSL1
miR-17	FOSL1
miR-200b	FOSL1
miR-200c	FOSL1
miR-20a	FOSL1
miR-20b	FOSL1
miR-21	FOSL1
miR-720	FOSL1
miR-93	FOSL1
miR-106a	FRAT1
miR-106b	FRAT1
miR-125b	FRAT1
miR-141	FRAT1
miR-145	FRAT1
miR-17	FRAT1
miR-199a	FRAT1
miR-200b	FRAT1
miR-200c	FRAT1
miR-20a	FRAT1
miR-20b	FRAT1
miR-221	FRAT1
miR-222	FRAT1
miR-29a	FRAT1
miR-93	FRAT1
let-7a	FRAT2
miR-106a	FRAT2
miR-106b	FRAT2
miR-125b	FRAT2
miR-145	FRAT2
miR-17	FRAT2
miR-20a	FRAT2
miR-20b	FRAT2
miR-214	FRAT2
miR-221	FRAT2
miR-222	FRAT2
miR-24	FRAT2
miR-29a	FRAT2
miR-93	FRAT2
miR-106a	FZD1
miR-106b	FZD1
miR-143	FZD1
miR-145	FZD1
miR-17	FZD1
miR-182	FZD1
miR-200b	FZD1
miR-200c	FZD1
miR-20a	FZD1
miR-20b	FZD1
miR-29a	FZD1
miR-375	FZD1
miR-93	FZD1
miR-106a	FZD10
miR-106b	FZD10
miR-141	FZD10
miR-17	FZD10
miR-182	FZD10
miR-199a	FZD10
miR-200b	FZD10
miR-200c	FZD10
miR-20a	FZD10
miR-20b	FZD10
miR-24	FZD10
miR-29a	FZD10
miR-93	FZD10
miR-106a	FZD2
miR-106b	FZD2
miR-17	FZD2
miR-199a	FZD2
miR-20a	FZD2
miR-20b	FZD2
miR-93	FZD2
miR-106a	FZD3
miR-106b	FZD3
miR-125b	FZD3
miR-145	FZD3
miR-17	FZD3
miR-182	FZD3
miR-199a	FZD3
miR-200b	FZD3
miR-200c	FZD3
miR-20a	FZD3
miR-20b	FZD3
miR-221	FZD3
miR-222	FZD3
miR-93	FZD3
let-7a	FZD4
miR-106a	FZD4
miR-106b	FZD4
miR-125b	FZD4
miR-141	FZD4
miR-143	FZD4
miR-145	FZD4
miR-17	FZD4
miR-182	FZD4
miR-199a	FZD4
miR-200b	FZD4
miR-200c	FZD4
miR-20a	FZD4
miR-20b	FZD4
miR-21	FZD4
miR-214	FZD4
miR-221	FZD4
miR-222	FZD4
miR-24	FZD4
miR-29a	FZD4
miR-375	FZD4
miR-93	FZD4
let-7a	FZD5
miR-106a	FZD5
miR-106b	FZD5
miR-125b	FZD5
miR-141	FZD5
miR-143	FZD5
miR-145	FZD5
miR-17	FZD5
miR-182	FZD5
miR-199a	FZD5
miR-200b	FZD5
miR-200c	FZD5
miR-20a	FZD5
miR-20b	FZD5
miR-21	FZD5
miR-214	FZD5
miR-221	FZD5
miR-222	FZD5
miR-24	FZD5
miR-29a	FZD5
miR-375	FZD5
miR-93	FZD5
miR-106a	FZD6
miR-106b	FZD6
miR-143	FZD6
miR-145	FZD6
miR-17	FZD6
miR-182	FZD6
miR-199a	FZD6
miR-200b	FZD6
miR-200c	FZD6
miR-20a	FZD6
miR-20b	FZD6
miR-21	FZD6
miR-29a	FZD6
miR-93	FZD6
let-7a	FZD7
miR-106a	FZD7
miR-106b	FZD7
miR-125b	FZD7
miR-145	FZD7
miR-17	FZD7
miR-182	FZD7
miR-199a	FZD7
miR-20a	FZD7
miR-20b	FZD7
miR-214	FZD7
miR-93	FZD7
miR-106a	FZD8
miR-106b	FZD8
miR-141	FZD8
miR-145	FZD8
miR-17	FZD8
miR-182	FZD8
miR-199a	FZD8
miR-200b	FZD8
miR-200c	FZD8
miR-20a	FZD8
miR-20b	FZD8
miR-24	FZD8
miR-375	FZD8
miR-93	FZD8
miR-125b	FZD9
miR-145	FZD9
miR-214	FZD9
miR-24	FZD9
miR-199a	GSK3B
miR-141	JUN
miR-199a	JUN
miR-200b	JUN
miR-200c	JUN
miR-24	JUN
miR-29a	JUN
miR-106a	LEF1
miR-106b	LEF1
miR-143	LEF1
miR-145	LEF1
miR-17	LEF1
miR-182	LEF1
miR-20a	LEF1
miR-20b	LEF1
miR-21	LEF1
miR-24	LEF1
miR-93	LEF1
miR-145	LRP5
miR-375	LRP5
miR-93	LRP5
let-7a	LRP6
miR-106a	LRP6
miR-106b	LRP6
miR-125b	LRP6
miR-141	LRP6
miR-143	LRP6
miR-145	LRP6
miR-17	LRP6
miR-182	LRP6
miR-199a	LRP6
miR-200b	LRP6
miR-200c	LRP6
miR-20a	LRP6
miR-20b	LRP6
miR-21	LRP6
miR-214	LRP6
miR-221	LRP6
miR-222	LRP6
miR-24	LRP6
miR-29a	LRP6
miR-93	LRP6
miR-106a	MAP3K7
miR-106b	MAP3K7
miR-125b	MAP3K7
miR-141	MAP3K7
miR-143	MAP3K7
miR-17	MAP3K7
miR-182	MAP3K7
miR-20a	MAP3K7
miR-20b	MAP3K7
miR-375	MAP3K7
miR-93	MAP3K7
miR-106a	MAPK10
miR-106b	MAPK10
miR-125b	MAPK10
miR-143	MAPK10
miR-182	MAPK10
miR-199a	MAPK10
miR-21	MAPK10
miR-221	MAPK10
miR-222	MAPK10
miR-199a	MAPK8
miR-214	MAPK8
miR-24	MAPK8
miR-106a	MAPK9
miR-106b	MAPK9
miR-143	MAPK9
miR-17	MAPK9
miR-182	MAPK9
miR-199a	MAPK9
miR-200b	MAPK9
miR-200c	MAPK9
miR-20a	MAPK9
miR-20b	MAPK9
miR-24	MAPK9
miR-93	MAPK9
miR-20a	MMP7
let-7a	MYC
miR-106a	MYC
miR-106b	MYC
miR-145	MYC
miR-17	MYC
miR-200b	MYC
miR-200c	MYC
miR-20a	MYC
miR-20b	MYC
miR-24	MYC
miR-93	MYC
let-7a	NFAT5
miR-106a	NFAT5
miR-106b	NFAT5
miR-141	NFAT5
miR-143	NFAT5
miR-145	NFAT5
miR-17	NFAT5
miR-182	NFAT5
miR-199a	NFAT5
miR-200b	NFAT5
miR-200c	NFAT5
miR-20a	NFAT5
miR-20b	NFAT5
miR-21	NFAT5
miR-214	NFAT5
miR-221	NFAT5
miR-222	NFAT5
miR-24	NFAT5
miR-29a	NFAT5
miR-375	NFAT5
miR-720	NFAT5
miR-93	NFAT5
miR-106a	NFATC1
miR-106b	NFATC1
miR-125b	NFATC1
miR-143	NFATC1
miR-145	NFATC1
miR-17	NFATC1
miR-199a	NFATC1
miR-200b	NFATC1
miR-200c	NFATC1
miR-20a	NFATC1
miR-20b	NFATC1
miR-21	NFATC1
miR-214	NFATC1
miR-93	NFATC1
miR-143	NFATC2
miR-106a	NFATC3
miR-106b	NFATC3
miR-145	NFATC3
miR-17	NFATC3
miR-182	NFATC3
miR-20a	NFATC3
miR-20b	NFATC3
miR-21	NFATC3
miR-24	NFATC3
miR-29a	NFATC3
miR-93	NFATC3
let-7a	NFATC4
miR-106a	NFATC4
miR-106b	NFATC4
miR-145	NFATC4
miR-17	NFATC4
miR-199a	NFATC4
miR-20a	NFATC4
miR-20b	NFATC4
miR-214	NFATC4
miR-221	NFATC4
miR-222	NFATC4
miR-29a	NFATC4
miR-93	NFATC4
let-7a	NKD1
miR-125b	NKD1
miR-141	NKD1
miR-143	NKD1
miR-200b	NKD1
miR-200c	NKD1
miR-214	NKD1
miR-221	NKD1
miR-222	NKD1
miR-125b	NKD2
miR-143	NKD2
miR-214	NKD2
miR-29a	NKD2
let-7a	NLK
miR-106a	NLK
miR-106b	NLK
miR-143	NLK
miR-145	NLK
miR-17	NLK
miR-199a	NLK
miR-200b	NLK
miR-200c	NLK
miR-20a	NLK
miR-20b	NLK
miR-21	NLK
miR-221	NLK
miR-222	NLK
miR-24	NLK
miR-375	NLK
miR-93	NLK
let-7a	PLCB1
miR-106a	PLCB1
miR-106b	PLCB1
miR-125b	PLCB1
miR-141	PLCB1
miR-143	PLCB1
miR-145	PLCB1
miR-17	PLCB1
miR-182	PLCB1
miR-199a	PLCB1
miR-200b	PLCB1
miR-200c	PLCB1
miR-20a	PLCB1
miR-20b	PLCB1
miR-21	PLCB1
miR-221	PLCB1
miR-222	PLCB1
miR-93	PLCB1
let-7a	PLCB2
miR-141	PLCB2
miR-143	PLCB2
miR-145	PLCB2
miR-182	PLCB2
miR-200b	PLCB2
miR-200c	PLCB2
miR-24	PLCB2
miR-29a	PLCB2
let-7a	PLCB4
miR-141	PLCB4
miR-143	PLCB4
miR-182	PLCB4
miR-199a	PLCB4
miR-200b	PLCB4
miR-200c	PLCB4
miR-21	PLCB4
miR-214	PLCB4
miR-24	PLCB4
miR-375	PLCB4
miR-106b	PORCN
miR-125b	PORCN
miR-182	PORCN
miR-199a	PORCN
miR-214	PORCN
miR-106a	PPARD
miR-106b	PPARD
miR-125b	PPARD
miR-145	PPARD
miR-17	PPARD
miR-182	PPARD
miR-199a	PPARD
miR-20a	PPARD
miR-20b	PPARD
miR-21	PPARD
miR-214	PPARD
miR-24	PPARD
miR-29a	PPARD
miR-375	PPARD
miR-93	PPARD
miR-106a	PPP2CA
miR-106b	PPP2CA
miR-125b	PPP2CA
miR-141	PPP2CA
miR-17	PPP2CA
miR-200b	PPP2CA
miR-200c	PPP2CA
miR-20a	PPP2CA
miR-20b	PPP2CA
miR-29a	PPP2CA
miR-375	PPP2CA
miR-93	PPP2CA
miR-141	PPP2CB
miR-143	PPP2CB
miR-214	PPP2CB
miR-125b	PPP2R1A
miR-143	PPP2R1A
miR-145	PPP2R1A
miR-199a	PPP2R1A
miR-20a	PPP2R1A
miR-214	PPP2R1A
let-7a	PPP2R1B
miR-106a	PPP2R1B
miR-106b	PPP2R1B
miR-125b	PPP2R1B
miR-141	PPP2R1B
miR-143	PPP2R1B
miR-145	PPP2R1B
miR-17	PPP2R1B
miR-182	PPP2R1B
miR-199a	PPP2R1B
miR-200b	PPP2R1B
miR-200c	PPP2R1B
miR-20a	PPP2R1B
miR-20b	PPP2R1B
miR-21	PPP2R1B
miR-214	PPP2R1B
miR-221	PPP2R1B
miR-222	PPP2R1B
miR-24	PPP2R1B
miR-29a	PPP2R1B
miR-375	PPP2R1B
miR-720	PPP2R1B
miR-93	PPP2R1B
miR-106a	PPP2R5A
miR-200b	PPP2R5A
miR-200c	PPP2R5A
miR-214	PPP2R5A
miR-125b	PPP2R5B
miR-182	PPP2R5B
miR-199a	PPP2R5B
let-7a	PPP2R5C
miR-106a	PPP2R5C
miR-106b	PPP2R5C
miR-125b	PPP2R5C
miR-141	PPP2R5C
miR-143	PPP2R5C
miR-145	PPP2R5C
miR-17	PPP2R5C
miR-199a	PPP2R5C
miR-200b	PPP2R5C
miR-200c	PPP2R5C
miR-20a	PPP2R5C
miR-20b	PPP2R5C
miR-214	PPP2R5C
miR-221	PPP2R5C
miR-222	PPP2R5C
miR-24	PPP2R5C
miR-29a	PPP2R5C
miR-720	PPP2R5C
miR-93	PPP2R5C
miR-182	PPP2R5D
miR-20a	PPP2R5D
miR-21	PPP2R5D
miR-214	PPP2R5D
miR-221	PPP2R5D
miR-29a	PPP2R5D
miR-141	PPP2R5E
miR-143	PPP2R5E
miR-145	PPP2R5E
miR-199a	PPP2R5E
miR-200b	PPP2R5E
miR-200c	PPP2R5E
miR-21	PPP2R5E
miR-221	PPP2R5E
miR-222	PPP2R5E
miR-375	PPP2R5E
let-7a	PPP3CA
miR-106a	PPP3CA
miR-106b	PPP3CA
miR-143	PPP3CA
miR-145	PPP3CA
miR-17	PPP3CA
miR-182	PPP3CA
miR-199a	PPP3CA
miR-200b	PPP3CA
miR-200c	PPP3CA
miR-20a	PPP3CA
miR-20b	PPP3CA
miR-21	PPP3CA
miR-214	PPP3CA
miR-24	PPP3CA
miR-29a	PPP3CA
miR-375	PPP3CA
miR-93	PPP3CA
miR-106a	PPP3CB
miR-106b	PPP3CB
miR-141	PPP3CB
miR-143	PPP3CB
miR-145	PPP3CB
miR-17	PPP3CB
miR-182	PPP3CB
miR-20a	PPP3CB
miR-20b	PPP3CB
miR-214	PPP3CB
miR-221	PPP3CB
miR-222	PPP3CB
miR-93	PPP3CB
miR-106b	PPP3CC
miR-182	PPP3CC
miR-214	PPP3CC
miR-375	PPP3CC
let-7a	PPP3R2
miR-106a	PPP3R2
miR-106b	PPP3R2
miR-125b	PPP3R2
miR-141	PPP3R2
miR-143	PPP3R2
miR-145	PPP3R2
miR-17	PPP3R2
miR-182	PPP3R2
miR-199a	PPP3R2
miR-200b	PPP3R2
miR-200c	PPP3R2
miR-20a	PPP3R2
miR-20b	PPP3R2
miR-221	PPP3R2
miR-222	PPP3R2
miR-24	PPP3R2
miR-375	PPP3R2
miR-93	PPP3R2
miR-106a	PRICKLE1
miR-125b	PRICKLE1
miR-141	PRICKLE1
miR-143	PRICKLE1
miR-214	PRICKLE1
miR-29a	PRICKLE1
let-7a	PRICKLE2
miR-106a	PRICKLE2
miR-106b	PRICKLE2
miR-125b	PRICKLE2
miR-141	PRICKLE2
miR-143	PRICKLE2
miR-145	PRICKLE2
miR-17	PRICKLE2
miR-182	PRICKLE2
miR-200b	PRICKLE2
miR-200c	PRICKLE2
miR-20a	PRICKLE2
miR-20b	PRICKLE2
miR-21	PRICKLE2
miR-214	PRICKLE2
miR-221	PRICKLE2
miR-222	PRICKLE2
miR-24	PRICKLE2
miR-29a	PRICKLE2
miR-375	PRICKLE2
miR-93	PRICKLE2
miR-106a	PRKACA
miR-106b	PRKACA
miR-125b	PRKACA
miR-17	PRKACA
miR-182	PRKACA
miR-20a	PRKACA
miR-20b	PRKACA
miR-214	PRKACA
miR-24	PRKACA
miR-93	PRKACA
let-7a	PRKACB
miR-106a	PRKACB
miR-106b	PRKACB
miR-141	PRKACB
miR-143	PRKACB
miR-145	PRKACB
miR-17	PRKACB
miR-182	PRKACB
miR-199a	PRKACB
miR-200b	PRKACB
miR-200c	PRKACB
miR-20a	PRKACB
miR-20b	PRKACB
miR-214	PRKACB
miR-221	PRKACB
miR-222	PRKACB
miR-24	PRKACB
miR-29a	PRKACB
[truncated: 2,462 more rows]
