# Supplementary material for: Integrative Identification of Deregulated MiRNA/TF-Mediated Gene Regulatory Loops and Networks in Prostate Cancer
Source: PLoS One. 2014 Jun 26;9(6):e100806. doi: 10.1371/journal.pone.0100806 (PMC4072696; doi:10.1371/journal.pone.0100806)
Supplement: Table S12 — Co-targeting miRNA-TF pairs, extracted from the deregulated FFLs in Tables S5–S10, categorized by their interaction type. (XLSX) [file pone.0100806.s014.xlsx]

## Sheet: Supplementary Table S12
Supplementary Table S12
Co-targeting miRNA-TF pairs, extracted from the deregulated FFLs in
Supplementary Tables S5-S10, categorized by their interaction type.
The pairs highlighted by yellow are subject to consistent deregulation
as indicated by the data.
GREEN: True-positive miRNA target prediction by the predictive
module of IntegraMiR.
BROWN: False-negative miRNA target prediction by the predictive
module of IntegraMiR.
RED: Novel miRNA target prediction by the predictive module
of IntegraMiR.
Note that, since IntegraMiR does not predict TF-miR interactions but
exploits known TF-miR interactions, the entries in the corresponding tables
below are not color-coded.
miRNA —ı TF
miRNA	TF
let-7a	MYC
let-7a	TP53
let-7a	SP1
let-7a	GATA3
let-7a	E2F1
let-7a	CREB1
let-7a	MAF
let-7a	ETS1
let-7a	SP2
let-7a	MYCN
let-7a	USF2
let-7a	NRF1
let-7a	MITF
let-7a	SMAD3
let-7a	HMGA1
let-7a	CEBPA
let-7a	HNF4A
let-7a	GATA6
let-7a	GATA2
let-7a	NKX2-5
let-7a	NFKB1
let-7a	GLI2
let-7a	SRF
miR-106a	TP53
miR-106a	SP1
miR-106a	GATA3
miR-106a	SREBF1
miR-106a	NR3C1
miR-106a	YY1
miR-106a	ETS1
miR-106a	SP2
miR-106a	ELF1
miR-106a	MYB
miR-106a	PAX6
miR-106a	MYCN
miR-106a	NRF1
miR-106a	SMAD3
miR-106a	HMGA1
miR-106a	ELK1
miR-106a	RUNX2
miR-106a	MITF
miR-106a	EGR1
miR-106a	LEF1
miR-106a	HNF4A
miR-106a	NFE2L2
miR-106a	STAT1
miR-106a	GATA6
miR-106a	NFKB1
miR-106a	CREB1
miR-106a	SNAI2
miR-106a	GLI2
miR-106b	TP53
miR-106b	SP1
miR-106b	GATA3
miR-106b	SREBF1
miR-106b	NR3C1
miR-106b	YY1
miR-106b	ETS1
miR-106b	SP2
miR-106b	ELF1
miR-106b	MYB
miR-106b	MYCN
miR-106b	NRF1
miR-106b	SMAD3
miR-106b	HMGA1
miR-106b	ELK1
miR-106b	MITF
miR-106b	EGR1
miR-106b	LEF1
miR-106b	NFE2L2
miR-106b	STAT1
miR-106b	RUNX2
miR-106b	CREB1
miR-106b	SNAI2
miR-106b	NFKB1
miR-106b	GLI2
miR-125b	TP53
miR-125b	SP1
miR-125b	USF1
miR-125b	ETS1
miR-125b	SP2
miR-125b	CEBPA
miR-125b	MITF
miR-125b	HNF4A
miR-125b	CREB1
miR-125b	CUX1
miR-125b	NKX2-5
miR-125b	ETV4
miR-125b	GLI2
miR-141	TP53
miR-141	SP1
miR-141	GATA3
miR-141	USF1
miR-141	CREB1
miR-141	NR3C1
miR-141	YY1
miR-141	ETS1
miR-141	PAX6
miR-141	ELK1
miR-141	MITF
miR-141	PAX5
miR-141	EGR1
miR-141	BRCA1
miR-141	GLI2
miR-141	ZEB1
miR-141	CUX1
miR-141	SMAD3
miR-143	TP53
miR-143	SP1
miR-143	SNAI2
miR-143	POU2F1
miR-143	USF1
miR-143	NR3C1
miR-143	ETS1
miR-143	MYCN
miR-143	RARG
miR-143	GATA3
miR-143	NRF1
miR-143	SMAD3
miR-143	HMGA1
miR-143	MITF
miR-143	LEF1
miR-143	HNF4A
miR-143	CREB1
miR-143	EGR1
miR-143	STAT1
miR-143	GATA6
miR-143	RUNX2
miR-143	GATA4
miR-143	ZEB1
miR-145	MYC
miR-145	SP1
miR-145	LEF1
miR-145	STAT1
miR-145	USF1
miR-145	CREB1
miR-145	MAF
miR-145	ETS1
miR-145	ELF1
miR-145	PAX6
miR-145	TP53
miR-145	MYCN
miR-145	USF2
miR-145	NRF1
miR-145	HMGA1
miR-145	MITF
miR-145	EGR1
miR-145	RUNX2
miR-145	NKX2-5
miR-145	GLI2
miR-145	MYB
miR-145	SMAD3
miR-17	MYC
miR-17	TP53
miR-17	SP1
miR-17	LEF1
miR-17	GATA3
miR-17	STAT1
miR-17	E2F1
miR-17	USF1
miR-17	SREBF1
miR-17	NR3C1
miR-17	YY1
miR-17	ETS1
miR-17	SP2
miR-17	ELF1
miR-17	MYB
miR-17	MEF2C
miR-17	MYCN
miR-17	NRF1
miR-17	SMAD3
miR-17	HMGA1
miR-17	ELK1
miR-17	RUNX2
miR-17	MITF
miR-17	EGR1
miR-17	NFE2L2
miR-17	CREB1
miR-17	GATA6
miR-17	SNAI2
miR-17	NFKB1
miR-17	GLI2
miR-182	TP53
miR-182	SP1
miR-182	GATA3
miR-182	CREB1
miR-182	NR3C1
miR-182	YY1
miR-182	ETS1
miR-182	SP2
miR-182	ELF1
miR-182	MYB
miR-182	PAX6
miR-182	NRF1
miR-182	MITF
miR-182	SMAD3
miR-182	CEBPA
miR-182	LEF1
miR-182	GATA2
miR-182	BRCA1
miR-182	NFKB1
miR-182	GLI2
miR-182	SRF
miR-199a	TP53
miR-199a	SP1
miR-199a	SREBF1
miR-199a	ETS1
miR-199a	SP2
miR-199a	MEF2C
miR-199a	GATA3
miR-199a	USF1
miR-199a	CEBPA
miR-199a	ELK1
miR-199a	MITF
miR-199a	HNF4A
miR-199a	BRCA1
miR-199a	STAT1
miR-199a	GLI2
miR-199a	CUX1
miR-199a	HES1
miR-200b	MYC
miR-200b	TP53
miR-200b	SNAI2
miR-200b	GATA3
miR-200b	SP1
miR-200b	STAT1
miR-200b	CREB1
miR-200b	NR3C1
miR-200b	AR
miR-200b	YY1
miR-200b	ETS1
miR-200b	MYB
miR-200b	PAX6
miR-200b	GATA2
miR-200b	SMAD3
miR-200b	MYCN
miR-200b	MITF
miR-200b	EGR1
miR-200b	CEBPA
miR-200b	NRF1
miR-200b	GATA4
miR-200b	GLI2
miR-200b	ZEB1
miR-200c	MYC
miR-200c	TP53
miR-200c	SNAI2
miR-200c	GATA3
miR-200c	SP1
miR-200c	CREB1
miR-200c	NR3C1
miR-200c	YY1
miR-200c	ETS1
miR-200c	MYB
miR-200c	PAX6
miR-200c	GATA2
miR-200c	SMAD3
miR-200c	MYCN
miR-200c	MITF
miR-200c	EGR1
miR-200c	CEBPA
miR-200c	NRF1
miR-200c	HNF4A
miR-200c	GATA6
miR-200c	GATA4
miR-200c	GLI2
miR-200c	ZEB1
miR-20a	MYC
miR-20a	TP53
miR-20a	SP1
miR-20a	LEF1
miR-20a	GATA3
miR-20a	STAT1
miR-20a	E2F1
miR-20a	SREBF1
miR-20a	NR3C1
miR-20a	AR
miR-20a	YY1
miR-20a	ETS1
miR-20a	SP2
miR-20a	ELF1
miR-20a	MYB
miR-20a	MYCN
miR-20a	USF2
miR-20a	NRF1
miR-20a	SMAD3
miR-20a	HMGA1
miR-20a	ELK1
miR-20a	EGR1
miR-20a	NFE2L2
miR-20a	NFKB1
miR-20a	RUNX2
miR-20a	CREB1
miR-20a	ETV4
miR-20a	SNAI2
miR-20b	TP53
miR-20b	SP1
miR-20b	GATA3
miR-20b	USF1
miR-20b	SREBF1
miR-20b	NR3C1
miR-20b	YY1
miR-20b	ETS1
miR-20b	SP2
miR-20b	ELF1
miR-20b	MYB
miR-20b	MYCN
miR-20b	NRF1
miR-20b	SMAD3
miR-20b	HMGA1
miR-20b	ELK1
miR-20b	EGR1
miR-20b	LEF1
miR-20b	NFE2L2
miR-20b	STAT1
miR-20b	NFKB1
miR-20b	RUNX2
miR-20b	CREB1
miR-20b	SNAI2
miR-21	MYC
miR-21	SP1
miR-21	LEF1
miR-21	GATA3
miR-21	NR3C1
miR-21	ETS1
miR-21	RARG
miR-21	CEBPA
miR-21	NRF1
miR-21	EGR1
miR-21	HNF4A
miR-21	GATA2
miR-21	CREB1
miR-21	ZEB1
miR-214	SP1
miR-214	TP53
miR-214	HNF4A
miR-214	MYCN
miR-214	SREBF1
miR-214	YY1
miR-214	ETS1
miR-214	NFKB1
miR-214	USF2
miR-214	NRF1
miR-214	GATA2
miR-214	HMGA1
miR-214	MITF
miR-214	STAT1
miR-214	CREB1
miR-214	EGR1
miR-214	GATA6
miR-214	NR3C1
miR-214	GLI2
miR-221	TP53
miR-221	SP1
miR-221	NR3C1
miR-221	YY1
miR-221	ETS1
miR-221	USF2
miR-221	NRF1
miR-221	GATA2
miR-221	MITF
miR-221	EGR1
miR-221	STAT1
miR-221	BRCA1
miR-221	RUNX2
miR-221	GATA1
miR-221	GLI2
miR-221	ZEB1
miR-221	MYB
miR-222	TP53
miR-222	POU2F1
miR-222	SP1
miR-222	NR3C1
miR-222	YY1
miR-222	ETS1
miR-222	USF2
miR-222	NRF1
miR-222	GATA2
miR-222	MITF
miR-222	EGR1
miR-222	STAT1
miR-222	BRCA1
miR-222	RUNX2
miR-222	GATA1
miR-222	GLI2
miR-222	ZEB1
miR-222	MYB
miR-24	MYC
miR-24	SP1
miR-24	HNF4A
miR-24	TP53
miR-24	LEF1
miR-24	E2F1
miR-24	MYCN
miR-24	USF1
miR-24	MAX
miR-24	NR3C1
miR-24	SP2
miR-24	ELF1
miR-24	RARG
miR-24	NRF1
miR-24	NFE2L2
miR-24	GATA2
miR-24	CEBPA
miR-24	MITF
miR-24	EGR1
miR-24	PAX5
miR-24	CREB1
miR-24	NKX2-5
miR-24	CUX1
miR-24	GATA6
miR-24	BRCA1
miR-24	GATA1
miR-24	ETV4
miR-24	GLI2
miR-24	RUNX2
miR-24	SRF
miR-29a	TP53
miR-29a	SP1
miR-29a	MAX
miR-29a	SREBF1
miR-29a	NR3C1
miR-29a	YY1
miR-29a	ETS1
miR-29a	ELF1
miR-29a	MYB
miR-29a	MEF2C
miR-29a	AR
miR-29a	MYCN
miR-29a	RARG
miR-29a	NFKB1
miR-29a	USF2
miR-29a	NRF1
miR-29a	SMAD3
miR-29a	PAX5
miR-29a	BRCA1
miR-29a	HNF4A
miR-29a	CREB1
miR-29a	ETV4
miR-29a	E2F1
miR-29a	SRF
miR-375	SNAI2
miR-375	SP1
miR-375	USF1
miR-375	MITF
miR-375	GATA2
miR-375	HNF4A
miR-375	TP53
miR-375	GATA6
miR-375	GLI2
miR-375	ZEB1
miR-375	SMAD3
miR-720	ETS1
miR-93	SP1
miR-93	TP53
miR-93	GATA3
miR-93	SREBF1
miR-93	NR3C1
miR-93	YY1
miR-93	ETS1
miR-93	SP2
miR-93	ELF1
miR-93	MYB
miR-93	MYCN
miR-93	USF2
miR-93	NRF1
miR-93	SMAD3
miR-93	HMGA1
miR-93	ELK1
miR-93	EGR1
miR-93	LEF1
miR-93	NFE2L2
miR-93	STAT1
miR-93	RUNX2
miR-93	CREB1
miR-93	SNAI2
miR-93	NFKB1
miR-93	GATA6
TF → miRNA
miRNA	TF
miR-17	E2F1
miR-20a	E2F1
miR-222	ETS1
miR-106a	MYC
miR-106b	MYC
miR-17	MYC
miR-20a	MYC
miR-20b	MYC
miR-221	MYC
miR-93	MYC
miR-106a	MYCN
miR-17	MYCN
miR-20a	MYCN
miR-221	MYCN
miR-17	NKX2-5
miR-20a	NKX2-5
miR-143	SMAD3
miR-145	SMAD3
miR-145	TP53
miR-200b	TP53
miR-200c	TP53
TF —ı miRNA
miRNA	TF
miR-200b	GATA3
miR-200c	GATA3
let-7a	MYC
miR-29a	MYC
miR-125b	NFKB1
miR-17	NFKB1
miR-214	NFKB1
miR-29a	NFKB1
miR-200b	SNAI2
miR-200c	SNAI2
miR-125b	TP53
miR-29a	YY1
miR-141	ZEB1
miR-200b	ZEB1
miR-200c	ZEB1
